# Supplementary material for: Association between gut microbiota and diabetic microvascular complications: a two-sample Mendelian randomization study
Source: Front Endocrinol (Lausanne). 2024 Aug 2;15:1364280. doi: 10.3389/fendo.2024.1364280 (PMC11327146; doi:10.3389/fendo.2024.1364280)
Supplement: Supplementary file 7 [file Table_1.xlsx]

## Sheet: S1
Supplementary table 1 Eligible IVs related to 196 GM
NO.	Level	NO.	Exposure	SNP	samplesize.GM	chr.GM	pos.GM	effect_allele	other_allele	beta.GM	se.GM	pval.GM	MAF	F
1	phylum	1	Verrucomicrobia	rs11252894	12381	10	5073050	A	C	0.0784055	0.0162769	1.10556e-06	0.1978	23.1995
2	phylum	2	Verrucomicrobia	rs117107102	5071	18	49473635	A	G	0.204283	0.0427565	2.67935e-06	0.04473	22.8185
3	phylum	3	Verrucomicrobia	rs11729256	12377	4	95027272	T	C	0.0696984	0.0146953	2.23402e-06	0.2386	22.4914
4	phylum	4	Verrucomicrobia	rs12512971	3919	4	16548975	A	C	0.171057	0.0398053	9.81381e-06	0.04871	18.4577
5	phylum	5	Verrucomicrobia	rs12908520	12380	15	97570657	G	A	0.0594916	0.012823	3.40448e-06	0.4563	21.5209
6	phylum	6	Verrucomicrobia	rs2602429	12104	16	81063149	C	T	0.0764148	0.0153487	8.7104e-07	0.2217	24.7823
7	phylum	7	Verrucomicrobia	rs3995795	12104	10	11389614	C	T	0.0610914	0.0138592	9.72209e-06	0.3181	19.4273
8	phylum	8	Verrucomicrobia	rs45598138	9932	1	55522083	C	A	-0.143901	0.03054	2.19127e-06	0.05169	22.1975
9	phylum	9	Verrucomicrobia	rs61779207	12087	1	41074472	G	A	-0.0755253	0.0164385	5.27971e-06	0.1779	21.1052
10	phylum	10	Verrucomicrobia	rs74542928	11703	4	100544188	T	C	0.115994	0.0231324	4.08375e-07	0.07853	25.1396
11	phylum	11	Verrucomicrobia	rs76430504	11624	5	40438158	T	C	-0.11753	0.025458	3.4956e-06	0.05567	21.3095
12	phylum	12	Verrucomicrobia	rs9349825	12373	6	56341481	A	G	-0.0660243	0.0143911	6.27486e-06	0.2793	21.0449
13	phylum	13	Actinobacteria	rs11766971	17987	7	155002747	T	C	0.0476376	0.010646	9.39927e-06	0.495	20.0205
14	phylum	14	Actinobacteria	rs12528285	17990	6	92775210	C	T	0.0809469	0.0180784	5.68792e-06	0.09443	20.0462
15	phylum	15	Actinobacteria	rs13192624	17985	6	113129609	T	C	-0.0522862	0.0117742	9.32576e-06	0.2783	19.7179
16	phylum	16	Actinobacteria	rs1397793	17782	5	90471451	G	A	-0.0521387	0.0111587	3.73769e-06	0.3857	21.8294
17	phylum	17	Actinobacteria	rs4429415	17990	2	213756191	C	T	0.0581908	0.0111343	2.05146e-07	0.3569	27.3106
18	phylum	18	Actinobacteria	rs55888705	17988	4	1517826	A	G	0.0534221	0.0109975	1.31242e-06	0.3867	23.5941
19	phylum	19	Actinobacteria	rs6496870	17990	15	92467422	T	C	0.0510777	0.0113809	4.61743e-06	0.3549	20.1402
20	phylum	20	Actinobacteria	rs6743026	17875	2	102249583	T	C	0.0589446	0.0134622	9.8833e-06	0.174	19.1692
21	phylum	21	Actinobacteria	rs74037001	17179	14	23847194	G	A	-0.0819391	0.0165334	6.7124e-07	0.1113	24.5589
22	phylum	22	Actinobacteria	rs75211493	16605	19	5300465	G	A	0.0840786	0.0184739	9.27186e-06	0.07157	20.7111
23	phylum	23	Actinobacteria	rs7570971	17782	2	135837906	A	C	0.086653	0.0113623	1.41347e-14	0.4901	58.155
24	phylum	24	Actinobacteria	rs80124826	11999	2	239936384	T	C	-0.124191	0.0278566	8.75422e-06	0.06262	19.8725
25	phylum	25	Actinobacteria	rs857444	17988	6	14617591	C	T	0.0507315	0.0109885	3.80349e-06	0.3608	21.3125
26	phylum	26	Actinobacteria	rs9833771	17990	3	32362998	T	C	0.0490077	0.0106564	4.0744e-06	0.4423	21.1474
27	phylum	27	Bacteroidetes	rs17343978	18335	22	27433885	A	C	-0.0556041	0.0120272	7.2247e-06	0.2604	21.3715
28	phylum	28	Bacteroidetes	rs2032750	17854	2	53831026	T	C	-0.0510857	0.0106804	1.70835e-06	0.4513	22.8756
29	phylum	29	Bacteroidetes	rs62531359	18321	8	70916181	T	G	0.0657788	0.0149886	8.42316e-06	0.1451	19.2576
30	phylum	30	Bacteroidetes	rs62575403	9669	9	136493820	C	T	0.145424	0.0311079	2.95953e-06	0.04374	21.8495
31	phylum	31	Bacteroidetes	rs6586324	18332	21	43942135	T	C	0.0477792	0.0105437	7.36878e-06	0.4533	20.5327
32	phylum	32	Bacteroidetes	rs72706335	3820	1	157495438	T	C	-0.223193	0.0493382	7.13111e-06	0.06561	20.4535
33	phylum	33	Bacteroidetes	rs73512608	11350	13	70522683	G	A	-0.123117	0.0236743	2.53891e-07	0.05268	27.0399
34	phylum	34	Bacteroidetes	rs73846128	18335	3	89340254	A	G	-0.0664262	0.0133481	4.78296e-07	0.17	24.7622
35	phylum	35	Bacteroidetes	rs73975615	3350	17	6461200	G	A	-0.207163	0.0442629	1.20411e-06	0.01093	21.892
36	phylum	36	Bacteroidetes	rs929878	18335	16	74290641	C	T	-0.0540001	0.0121526	6.5112e-06	0.2445	19.7426
37	phylum	37	Cyanobacteria	rs12555298	7096	9	110489551	G	A	0.0974327	0.0219351	8.08628e-06	0.175	19.7245
38	phylum	38	Cyanobacteria	rs2585223	6911	15	100880888	T	C	0.111364	0.0247743	8.85734e-06	0.1531	20.2006
39	phylum	39	Cyanobacteria	rs584122	6922	6	48288456	C	T	-0.151774	0.0326827	4.22775e-06	0.0666	21.5592
40	phylum	40	Cyanobacteria	rs61972390	6486	13	100566758	T	C	0.107346	0.0242469	9.11371e-06	0.168	19.594
41	phylum	41	Cyanobacteria	rs7148504	7118	14	100168298	G	T	0.0800404	0.0176621	6.62391e-06	0.3052	20.5311
42	phylum	42	Cyanobacteria	rs76531781	3658	7	21647735	T	C	-0.231868	0.0493393	2.87336e-06	0.0497	22.0728
43	phylum	43	Cyanobacteria	rs789068	7110	18	1008239	G	A	-0.111385	0.0212922	1.57171e-07	0.172	27.3584
44	phylum	44	Cyanobacteria	rs9864379	6922	3	14306949	T	C	-0.138933	0.0268045	2.03334e-07	0.1133	26.8579
45	phylum	45	Euryarchaeota	rs10202904	3861	2	125440268	T	G	-0.115986	0.0230271	6.1888e-07	0.4672	25.3575
46	phylum	46	Euryarchaeota	rs11022995	3864	11	13893667	G	A	-0.10373	0.0228889	7.73001e-06	0.4533	20.5273
47	phylum	47	Euryarchaeota	rs34928225	3483	6	146840876	T	C	0.19977	0.0425421	4.33093e-06	0.07555	22.038
48	phylum	48	Euryarchaeota	rs45498998	3850	21	27368994	G	A	-0.131882	0.029229	5.32453e-06	0.1849	20.3479
49	phylum	49	Euryarchaeota	rs6064552	3775	20	56042866	T	C	-0.123612	0.0275749	9.3378e-06	0.1978	20.0845
50	phylum	50	Euryarchaeota	rs6508769	3483	19	28827760	T	C	0.150529	0.0337091	8.12354e-06	0.165	19.9294
51	phylum	51	Euryarchaeota	rs7015093	3855	8	58018853	G	A	-0.118111	0.0264389	7.1987e-06	0.2634	19.9466
52	phylum	52	Euryarchaeota	rs76029318	3660	13	41963791	T	C	0.214866	0.0438442	1.04622e-06	0.06461	24.0036
53	phylum	53	Euryarchaeota	rs7635189	3483	3	15591607	G	A	0.119983	0.0259356	4.635e-06	0.331	21.3895
54	phylum	54	Euryarchaeota	rs77658038	3810	6	16284785	A	C	-0.160157	0.0340856	4.7542e-06	0.1173	22.0658
55	phylum	55	Euryarchaeota	rs894996	3746	4	104418307	C	A	0.203577	0.0440033	5.11931e-06	0.07157	21.3921
56	phylum	56	Firmicutes	rs112334273	18217	21	40703251	G	A	0.0627459	0.0127415	9.26452e-07	0.2455	24.2482
57	phylum	57	Firmicutes	rs2273429	18337	14	52494072	A	G	-0.0702112	0.0153063	9.26239e-06	0.1074	21.039
58	phylum	58	Firmicutes	rs2332027	18340	4	171672038	G	A	-0.0482656	0.0104823	4.04546e-06	0.5	21.199
59	phylum	59	Firmicutes	rs2547978	18338	5	98020298	A	G	0.0465802	0.0105075	8.56845e-06	0.4841	19.6498
60	phylum	60	Firmicutes	rs3792064	17812	2	231678413	G	A	0.0897349	0.0182532	6.75498e-07	0.07952	24.1655
61	phylum	61	Firmicutes	rs3852931	18260	20	54087963	C	T	-0.0482086	0.0105	4.52594e-06	0.4662	21.0778
62	phylum	62	Firmicutes	rs4750583	16934	10	15054765	A	G	0.0616007	0.0137936	5.78565e-06	0.1819	19.9418
63	phylum	63	Firmicutes	rs56199908	5618	9	2801371	T	C	-0.186194	0.041051	8.66656e-06	0.05368	20.565
64	phylum	64	Firmicutes	rs6814436	18336	4	161507301	T	C	0.0680205	0.0150844	6.80463e-06	0.1322	20.3319
65	phylum	65	Firmicutes	rs6815608	16731	4	152131744	T	C	0.0935765	0.0210869	7.23859e-06	0.08449	19.6905
66	phylum	66	Firmicutes	rs7247191	18340	19	22899585	T	C	-0.0713033	0.0157424	4.73101e-06	0.1382	20.513
67	phylum	67	Firmicutes	rs72738886	16934	5	35770550	T	C	0.0864609	0.0190398	7.67884e-06	0.07753	20.6189
68	phylum	68	Firmicutes	rs72771021	9068	10	13841631	C	T	-0.141357	0.0308303	5.12438e-06	0.0497	21.0175
69	phylum	69	Firmicutes	rs8085381	18339	18	29328305	G	A	0.0647291	0.0146219	8.67253e-06	0.1471	19.5948
70	phylum	70	Lentisphaerae	rs1002941	4739	15	101242690	G	A	0.107661	0.0233382	4.3088e-06	0.2793	21.2714
71	phylum	71	Lentisphaerae	rs11770843	4709	7	146795379	C	T	0.111896	0.0234776	1.13813e-06	0.2594	22.7056
72	phylum	72	Lentisphaerae	rs17114848	4739	15	25162535	G	A	0.148972	0.0324162	6.76994e-06	0.1093	21.1107
73	phylum	73	Lentisphaerae	rs2031282	4739	13	20687179	A	G	0.120412	0.0270263	5.86463e-06	0.17	19.8419
74	phylum	74	Lentisphaerae	rs2825714	4739	21	21023966	A	G	-0.138226	0.0289096	1.49772e-06	0.1571	22.8514
75	phylum	75	Lentisphaerae	rs60995569	4737	10	53930085	T	G	-0.16062	0.0336806	9.19393e-06	0.08946	22.733
76	phylum	76	Lentisphaerae	rs62570196	3716	9	111086170	C	T	-0.217203	0.0439621	9.64474e-07	0.06859	24.3973
77	phylum	77	Lentisphaerae	rs72640280	3820	1	11943792	A	G	0.220185	0.0485947	5.19196e-06	0.05368	20.5197
78	phylum	78	Lentisphaerae	rs77599476	3726	20	61394262	A	G	0.229981	0.0479918	1.90263e-06	0.06561	22.9519
79	phylum	79	Proteobacteria	rs10750258	18250	11	123997498	A	C	-0.0491248	0.010824	8.71899e-06	0.3936	20.5957
80	phylum	80	Proteobacteria	rs11126162	18250	2	68086034	T	C	-0.0770689	0.0187079	9.25979e-06	0.08847	16.9692
81	phylum	81	Proteobacteria	rs11715072	18249	3	53720793	G	A	-0.0519289	0.0115246	6.90409e-06	0.2893	20.3009
82	phylum	82	Proteobacteria	rs12150865	17769	19	43505320	C	T	0.0511615	0.0106407	1.54085e-06	0.4751	23.1151
83	phylum	83	Proteobacteria	rs12467198	18238	2	124872681	C	T	0.0498267	0.011138	6.30669e-06	0.3419	20.0108
84	phylum	84	Proteobacteria	rs2347697	18248	7	134388240	G	T	0.0502281	0.0108968	4.26914e-06	0.3181	21.2446
85	phylum	85	Proteobacteria	rs2532663	13013	10	119247234	G	A	-0.125578	0.0258034	7.46812e-07	0.06262	23.6814
86	phylum	86	Proteobacteria	rs3890996	18120	22	20301800	T	G	-0.0474614	0.0105645	6.94663e-06	0.4612	20.1808
87	phylum	87	Proteobacteria	rs4340090	18250	12	130331764	C	T	-0.0668162	0.0153387	9.99003e-06	0.1252	18.973
88	phylum	88	Proteobacteria	rs6707783	17324	2	52053891	C	T	0.0849593	0.0187782	8.08593e-06	0.1153	20.4674
89	phylum	89	Proteobacteria	rs72771021	9009	10	13841631	C	T	0.141726	0.0309242	7.18097e-06	0.0497	20.9993
90	phylum	90	Proteobacteria	rs922773	18132	3	66318042	C	T	-0.0803778	0.0157851	3.67958e-07	0.1402	25.9256
91	phylum	91	Tenericutes	rs10108398	10932	8	59440824	G	A	0.0769142	0.0153953	1.09e-06	0.2913	24.9551
92	phylum	92	Tenericutes	rs11890098	11392	2	157532549	A	G	0.074438	0.0153389	9.56571e-07	0.2555	23.5466
93	phylum	93	Tenericutes	rs12566890	11371	1	61850864	T	G	-0.101147	0.0230978	3.65095e-06	0.09543	19.1729
94	phylum	94	Tenericutes	rs17214486	11387	14	97159674	C	A	0.06099	0.0135623	6.60866e-06	0.4016	20.2198
95	phylum	95	Tenericutes	rs2464826	10998	7	79490250	A	C	0.0944239	0.0211806	8.39505e-06	0.1262	19.8705
96	phylum	96	Tenericutes	rs28537087	11382	15	95309676	G	A	0.0820873	0.0188312	8.07399e-06	0.164	18.9986
97	phylum	97	Tenericutes	rs3768491	11002	1	109965986	A	G	-0.0681052	0.0149061	4.23352e-06	0.2863	20.8715
98	phylum	98	Tenericutes	rs4885016	11388	13	73170489	T	C	-0.0819606	0.0181628	7.26986e-06	0.1571	20.3596
99	phylum	99	Tenericutes	rs6043847	11130	20	16259524	T	C	-0.114937	0.0248606	4.55476e-06	0.06958	21.3707
100	phylum	100	Tenericutes	rs72901605	10526	11	47103877	T	C	-0.0841852	0.0178119	3.2579e-06	0.1859	22.3341
101	phylum	101	Tenericutes	rs74603314	4499	14	46519718	T	C	0.221639	0.0462918	1.55689e-06	0.04573	22.9136
102	phylum	102	Tenericutes	rs78169027	10542	11	108439087	A	G	-0.108283	0.0237289	5.8761e-06	0.1083	20.8201
103	phylum	103	Verrucomicrobia	rs11252894	12381	10	5073050	A	C	0.0784055	0.0162769	1.10556e-06	0.1978	23.1995
104	phylum	104	Verrucomicrobia	rs117107102	5071	18	49473635	A	G	0.204283	0.0427565	2.67935e-06	0.04473	22.8185
105	phylum	105	Verrucomicrobia	rs11729256	12377	4	95027272	T	C	0.0696984	0.0146953	2.23402e-06	0.2386	22.4914
106	phylum	106	Verrucomicrobia	rs12512971	3919	4	16548975	A	C	0.171057	0.0398053	9.81381e-06	0.04871	18.4577
107	phylum	107	Verrucomicrobia	rs12908520	12380	15	97570657	G	A	0.0594916	0.012823	3.40448e-06	0.4563	21.5209
108	phylum	108	Verrucomicrobia	rs2602429	12104	16	81063149	C	T	0.0764148	0.0153487	8.7104e-07	0.2217	24.7823
109	phylum	109	Verrucomicrobia	rs3995795	12104	10	11389614	C	T	0.0610914	0.0138592	9.72209e-06	0.3181	19.4273
110	phylum	110	Verrucomicrobia	rs45598138	9932	1	55522083	C	A	-0.143901	0.03054	2.19127e-06	0.05169	22.1975
111	phylum	111	Verrucomicrobia	rs61779207	12087	1	41074472	G	A	-0.0755253	0.0164385	5.27971e-06	0.1779	21.1052
112	phylum	112	Verrucomicrobia	rs74542928	11703	4	100544188	T	C	0.115994	0.0231324	4.08375e-07	0.07853	25.1396
113	phylum	113	Verrucomicrobia	rs76430504	11624	5	40438158	T	C	-0.11753	0.025458	3.4956e-06	0.05567	21.3095
114	phylum	114	Verrucomicrobia	rs9349825	12373	6	56341481	A	G	-0.0660243	0.0143911	6.27486e-06	0.2793	21.0449
115	class	1	Actinobacteria	rs11655079	16309	17	75348675	T	C	-0.0560674	0.0124286	5.92512e-06	0.2495	20.3482
116	class	2	Actinobacteria	rs11745923	16312	5	475408	G	T	0.0563759	0.0115529	1.58131e-06	0.3966	23.8095
117	class	3	Actinobacteria	rs12049045	16311	1	114665485	A	G	0.0510452	0.0114325	8.62622e-06	0.3817	19.9331
118	class	4	Actinobacteria	rs134366	14302	22	35567355	G	A	0.111877	0.023501	1.50428e-06	0.05964	22.6593
119	class	5	Actinobacteria	rs1376754	16182	2	161611969	G	A	0.0509242	0.0112503	6.71385e-06	0.4702	20.4864
120	class	6	Actinobacteria	rs1515761	15525	10	126110032	T	C	0.0762317	0.0169884	4.96362e-06	0.1332	20.1331
121	class	7	Actinobacteria	rs182549	16313	2	136616754	C	T	0.111489	0.012066	3.79006e-20	0.4911	85.3667
122	class	8	Actinobacteria	rs4945008	16313	11	71221248	A	G	0.0540741	0.0121393	5.39237e-06	0.3002	19.8397
123	class	9	Actinobacteria	rs6660520	16308	1	207003553	A	G	0.0711483	0.0134495	1.10652e-07	0.2147	27.9808
124	class	10	Actinobacteria	rs72767435	12898	15	94852795	T	C	-0.126352	0.0273626	2.56804e-06	0.06759	21.3198
125	class	11	Actinobacteria	rs7322849	16313	13	112859829	T	C	0.0944467	0.0192976	6.20794e-07	0.09642	23.9504
126	class	12	Actinobacteria	rs80083040	8003	8	65654844	T	G	0.155784	0.0348017	8.62105e-06	0.05169	20.0325
127	class	13	Actinobacteria	rs857444	16312	6	14617591	C	T	0.0509553	0.011539	8.92233e-06	0.3608	19.4978
128	class	14	Actinobacteria	rs961091	16311	7	95654718	G	A	0.0501255	0.011255	8.67593e-06	0.4334	19.8324
129	class	15	Gammaproteobacteria	rs11181912	16017	12	43572952	G	A	-0.0579153	0.0118796	9.94762e-07	0.3449	23.7643
130	class	16	Gammaproteobacteria	rs12404135	15231	1	186502694	A	G	-0.0788843	0.0172415	8.89485e-06	0.1173	20.9302
131	class	17	Gammaproteobacteria	rs2234691	16011	10	48385682	T	C	0.0762905	0.0171962	8.39264e-06	0.1541	19.6799
132	class	18	Gammaproteobacteria	rs6706173	16020	2	167986992	A	C	0.074251	0.0146392	1.99495e-07	0.1501	25.7225
133	class	19	Gammaproteobacteria	rs75101789	16024	3	18615903	C	T	0.0729012	0.0163003	8.78789e-06	0.1561	19.9998
134	class	20	Gammaproteobacteria	rs79795896	7577	18	48185248	A	G	-0.15921	0.0351373	7.92404e-06	0.05368	20.5253
135	class	21	Gammaproteobacteria	rs9494710	15650	6	137612554	C	T	-0.0549673	0.0120924	4.54607e-06	0.3757	20.6599
136	class	22	Lentisphaeria	rs1002941	4734	15	101242690	G	A	0.105025	0.0233484	8.14836e-06	0.2793	20.2249
137	class	23	Lentisphaeria	rs11770843	4705	7	146795379	C	T	0.109431	0.0234879	1.90729e-06	0.2594	21.6974
138	class	24	Lentisphaeria	rs17114848	4734	15	25162535	G	A	0.152377	0.0324332	4.05865e-06	0.1093	22.0636
139	class	25	Lentisphaeria	rs2031282	4734	13	20687179	A	G	0.122369	0.0270329	4.3826e-06	0.17	20.4819
140	class	26	Lentisphaeria	rs2825714	4734	21	21023966	A	G	-0.13741	0.0289246	1.72211e-06	0.1571	22.559
141	class	27	Lentisphaeria	rs62570196	3712	9	111086170	C	T	-0.21635	0.0439866	1.07926e-06	0.06859	24.1792
142	class	28	Lentisphaeria	rs72640280	3816	1	11943792	A	G	0.220207	0.0486196	5.18035e-06	0.05368	20.5027
143	class	29	Lentisphaeria	rs77599476	3722	20	61394262	A	G	0.230292	0.0480168	1.86133e-06	0.06561	22.9899
144	class	30	Melainabacteria	rs10148250	5453	14	107061448	G	A	0.0861928	0.0193381	8.67135e-06	0.4563	19.859
145	class	31	Melainabacteria	rs10738747	5884	9	26184578	G	A	0.0814624	0.0184409	9.95804e-06	0.496	19.5075
146	class	32	Melainabacteria	rs11150282	5873	16	80493705	T	C	0.0989487	0.0196972	6.02892e-07	0.3211	25.227
147	class	33	Melainabacteria	rs113884518	4442	9	24648997	T	C	-0.205352	0.0454982	8.0567e-06	0.04871	20.3617
148	class	34	Melainabacteria	rs28678345	4323	17	53906328	T	C	0.214848	0.0470878	6.69088e-06	0.04672	20.8088
149	class	35	Melainabacteria	rs367480	5887	11	2937631	G	A	-0.083758	0.0185796	8.19925e-06	0.4274	20.3157
150	class	36	Melainabacteria	rs4129395	5887	9	115975389	G	A	0.0896187	0.0185106	1.48056e-06	0.4264	23.432
151	class	37	Melainabacteria	rs789069	5879	18	1008278	A	C	-0.103539	0.0234287	6.84635e-06	0.172	19.5239
152	class	38	Melainabacteria	rs79790072	4107	15	100747683	T	C	0.226722	0.0487841	3.29009e-06	0.05666	21.5883
153	class	39	Melainabacteria	rs9864379	5777	3	14306949	T	C	-0.159735	0.0292553	5.3606e-08	0.1133	29.8015
154	class	40	Methanobacteria	rs10202904	3695	2	125440268	T	G	-0.121754	0.0235357	3.0143e-07	0.4672	26.747
155	class	41	Methanobacteria	rs10424197	3698	19	46439321	G	A	-0.111274	0.0247517	9.27887e-06	0.325	20.1997
156	class	42	Methanobacteria	rs4257531	3162	3	2086167	G	A	0.164498	0.0364959	7.44344e-06	0.1143	20.303
157	class	43	Methanobacteria	rs6508769	3319	19	28827760	T	C	0.153519	0.0344519	8.22529e-06	0.165	19.8444
158	class	44	Methanobacteria	rs6776814	3385	3	15053083	T	C	-0.199566	0.0411825	1.63062e-06	0.08946	23.4688
159	class	45	Methanobacteria	rs73068003	3692	7	10773932	G	T	-0.15814	0.0351803	8.44583e-06	0.1223	20.1953
160	class	46	Methanobacteria	rs73457410	3498	13	41956181	A	G	0.21534	0.0436695	1.40855e-06	0.0666	24.3021
161	class	47	Methanobacteria	rs75208022	3203	12	21338861	C	T	-0.227245	0.048763	5.92103e-06	0.07654	21.7038
162	class	48	Methanobacteria	rs894996	3582	4	104418307	C	A	0.216999	0.0449076	1.87557e-06	0.07157	23.3364
163	class	49	Mollicutes	rs10108398	10932	8	59440824	G	A	0.0769142	0.0153953	1.09e-06	0.2913	24.9551
164	class	50	Mollicutes	rs11890098	11392	2	157532549	A	G	0.074438	0.0153389	9.56571e-07	0.2555	23.5466
165	class	51	Mollicutes	rs12566890	11371	1	61850864	T	G	-0.101147	0.0230978	3.65095e-06	0.09543	19.1729
166	class	52	Mollicutes	rs17214486	11387	14	97159674	C	A	0.06099	0.0135623	6.60866e-06	0.4016	20.2198
167	class	53	Mollicutes	rs2464826	10998	7	79490250	A	C	0.0944239	0.0211806	8.39505e-06	0.1262	19.8705
168	class	54	Mollicutes	rs28537087	11382	15	95309676	G	A	0.0820873	0.0188312	8.07399e-06	0.164	18.9986
169	class	55	Mollicutes	rs3768491	11002	1	109965986	A	G	-0.0681052	0.0149061	4.23352e-06	0.2863	20.8715
170	class	56	Mollicutes	rs4885016	11388	13	73170489	T	C	-0.0819606	0.0181628	7.26986e-06	0.1571	20.3596
171	class	57	Mollicutes	rs6043847	11130	20	16259524	T	C	-0.114937	0.0248606	4.55476e-06	0.06958	21.3707
172	class	58	Mollicutes	rs72901605	10526	11	47103877	T	C	-0.0841852	0.0178119	3.2579e-06	0.1859	22.3341
173	class	59	Mollicutes	rs74603314	4499	14	46519718	T	C	0.221639	0.0462918	1.55689e-06	0.04573	22.9136
174	class	60	Mollicutes	rs78169027	10542	11	108439087	A	G	-0.108283	0.0237289	5.8761e-06	0.1083	20.8201
175	class	61	Negativicutes	rs1135612	18164	7	75609677	G	A	0.0529785	0.0119177	9.26307e-06	0.2445	19.7592
176	class	62	Negativicutes	rs13086907	18163	3	142135117	G	A	0.0625312	0.0131735	1.95488e-06	0.1998	22.5291
177	class	63	Negativicutes	rs1643968	18170	5	165266628	T	C	-0.0565284	0.0112298	4.14596e-07	0.2803	25.3362
178	class	64	Negativicutes	rs1649999	18036	10	80086072	A	G	0.0748989	0.0166458	7.5812e-06	0.09742	20.2439
179	class	65	Negativicutes	rs2834062	18171	21	34377485	A	G	0.0489057	0.0108842	8.4392e-06	0.3648	20.1874
180	class	66	Negativicutes	rs4463806	18160	10	115597993	T	C	-0.0543966	0.0129365	7.80662e-06	0.2038	17.6791
181	class	67	Negativicutes	rs4722181	18163	7	22817571	T	G	0.0501306	0.0105798	2.00112e-06	0.4761	22.4493
182	class	68	Negativicutes	rs60274479	17610	16	21249925	T	C	-0.0659623	0.0134137	1.1623e-06	0.2227	24.1794
183	class	69	Negativicutes	rs61249479	18165	9	124912908	A	C	0.0777075	0.0168628	2.95471e-06	0.08748	21.2333
184	class	70	Negativicutes	rs71405394	13861	15	101245088	G	A	-0.114178	0.02405	2.16631e-06	0.05169	22.5358
185	class	71	Negativicutes	rs73232831	9382	4	17413426	G	A	-0.151829	0.0314932	1.87452e-06	0.06362	23.2372
186	class	72	Negativicutes	rs9423647	18164	10	5579818	G	A	0.047817	0.0105282	6.06114e-06	0.4851	20.6257
187	class	73	Verrucomicrobiae	rs111862613	11621	12	130309670	T	C	0.090699	0.0196746	3.73846e-06	0.166	21.248
188	class	74	Verrucomicrobiae	rs117107102	4975	18	49473635	A	G	0.204683	0.0431573	2.91821e-06	0.04473	22.4844
189	class	75	Verrucomicrobiae	rs11729256	11861	4	95027272	T	C	0.0749798	0.0150177	6.7309e-07	0.2386	24.9235
190	class	76	Verrucomicrobiae	rs12908520	11863	15	97570657	G	A	0.0618926	0.0130946	2.17163e-06	0.4563	22.3366
191	class	77	Verrucomicrobiae	rs2602429	11690	16	81063149	C	T	0.0746844	0.0156194	2.58297e-06	0.2217	22.8589
192	class	78	Verrucomicrobiae	rs4242783	11690	10	5064327	G	A	0.0689292	0.0147693	2.63612e-06	0.2873	21.7777
193	class	79	Verrucomicrobiae	rs4936098	11858	11	130280667	A	G	0.0648843	0.0135928	1.12221e-06	0.34	22.7817
194	class	80	Verrucomicrobiae	rs61779207	11591	1	41074472	G	A	-0.0758309	0.0167762	6.72285e-06	0.1779	20.4283
195	class	81	Verrucomicrobiae	rs74542928	11216	4	100544188	T	C	0.112164	0.0236422	1.63222e-06	0.07853	22.5036
196	class	82	Verrucomicrobiae	rs9349825	11858	6	56341481	A	G	-0.0704036	0.0147128	2.53687e-06	0.2793	22.8942
197	class	83	Verrucomicrobiae	rs941682	11809	20	31867840	G	A	-0.0631436	0.0143767	9.61003e-06	0.3111	19.287
198	class	84	Alphaproteobacteria	rs140912403	8520	9	95517807	C	T	-0.160677	0.0317708	6.20363e-07	0.06461	25.5712
199	class	85	Alphaproteobacteria	rs34569731	9115	2	75630344	A	G	0.0705145	0.0157564	7.37916e-06	0.335	20.0239
200	class	86	Alphaproteobacteria	rs62285697	9115	3	176407911	C	T	0.0805256	0.0180912	9.75933e-06	0.1998	19.8079
201	class	87	Alphaproteobacteria	rs76784716	9593	2	169033340	A	G	0.133271	0.0267738	5.09141e-07	0.07157	24.7722
202	class	88	Alphaproteobacteria	rs7960664	9596	12	89471235	G	A	0.0969489	0.0215149	8.84301e-06	0.1511	20.301
203	class	89	Alphaproteobacteria	rs9813022	9593	3	13726736	A	G	-0.0751277	0.0153867	1.05333e-06	0.3022	23.8353
204	class	90	Bacilli	rs11110282	16026	12	100585559	A	G	-0.101189	0.0217379	4.85442e-06	0.06759	21.6661
205	class	91	Bacilli	rs11730038	17377	4	98049499	G	A	-0.0630747	0.0128717	1.96025e-06	0.2406	24.0097
206	class	92	Bacilli	rs12797734	16902	11	8332350	T	C	0.0572158	0.0126793	7.21166e-06	0.2525	20.3606
207	class	93	Bacilli	rs13068444	17260	3	64398863	A	G	0.0601035	0.0136407	9.53048e-06	0.1928	19.4121
208	class	94	Bacilli	rs1595463	17358	2	231723657	C	A	0.0476864	0.0108547	7.9738e-06	0.4871	19.2975
209	class	95	Bacilli	rs28564647	17368	9	101101172	T	G	-0.0613034	0.0137579	7.81199e-06	0.2058	19.8525
210	class	96	Bacilli	rs2952251	17360	8	10143164	A	G	-0.0598868	0.0123903	1.07895e-06	0.2525	23.3588
211	class	97	Bacilli	rs34989881	12966	19	51959855	A	G	0.111056	0.0246039	6.54586e-06	0.06561	20.3708
212	class	98	Bacilli	rs35344081	17374	16	991253	G	A	0.0619529	0.0127066	1.01498e-06	0.2406	23.769
213	class	99	Bacilli	rs4028634	17377	17	40835649	T	C	0.0520614	0.0109842	2.2076e-06	0.4254	22.462
214	class	100	Bacilli	rs4459992	17362	4	7431487	T	C	0.0535854	0.0116362	4.29836e-06	0.3201	21.2042
215	class	101	Bacilli	rs57872228	17375	1	200418805	C	T	-0.0714773	0.0146647	9.21977e-07	0.171	23.7542
216	class	102	Bacilli	rs694949	16600	15	58738075	A	G	-0.081146	0.0180042	7.59585e-06	0.1223	20.3111
217	class	103	Bacilli	rs74663707	15769	3	184371224	C	T	0.0979154	0.0224074	8.45686e-06	0.07256	19.0926
218	class	104	Bacilli	rs7666190	10436	4	151687420	C	A	-0.104044	0.0247934	8.46829e-06	0.06262	17.6068
219	class	105	Bacilli	rs77558518	15836	5	174173171	A	G	-0.107255	0.0222879	1.33772e-06	0.06461	23.1548
220	class	106	Bacilli	rs78938557	15226	7	36349586	T	C	0.108007	0.0232858	1.06891e-06	0.06759	21.5113
221	class	107	Bacilli	rs9581006	4253	13	24973509	C	T	0.225309	0.0467697	1.79458e-06	0.04573	23.1966
222	class	108	Bacteroidia	rs11146701	18220	10	39062269	A	G	0.0473596	0.010541	7.08228e-06	0.4254	20.1839
223	class	109	Bacteroidia	rs17343978	18334	22	27433885	A	C	-0.0552057	0.0120278	8.35928e-06	0.2604	21.0645
224	class	110	Bacteroidia	rs2032750	17853	2	53831026	T	C	-0.0508393	0.0106807	1.91509e-06	0.4513	22.6542
225	class	111	Bacteroidia	rs4916508	18324	3	195936789	G	A	-0.0466729	0.0105312	8.47116e-06	0.4354	19.6392
226	class	112	Bacteroidia	rs55773148	11349	13	70523029	G	A	-0.121514	0.0236759	3.89585e-07	0.05268	26.3366
227	class	113	Bacteroidia	rs62531359	18320	8	70916181	T	G	0.0655728	0.0149891	9.08665e-06	0.1451	19.136
228	class	114	Bacteroidia	rs62575403	9668	9	136493820	C	T	0.140055	0.0311128	7.06129e-06	0.04374	20.2595
229	class	115	Bacteroidia	rs72706335	3819	1	157495438	T	C	-0.22241	0.0493458	7.65519e-06	0.06561	20.3039
230	class	116	Bacteroidia	rs73975615	3350	17	6461200	G	A	-0.207018	0.0442633	1.21616e-06	0.01093	21.8609
231	class	117	Bacteroidia	rs7631304	18334	3	89339527	G	A	-0.0645771	0.0132957	8.36781e-07	0.17	23.5876
232	class	118	Bacteroidia	rs79585701	18334	8	13110185	A	C	0.0646823	0.0149628	9.98589e-06	0.1292	18.6851
233	class	119	Bacteroidia	rs929878	18334	16	74290641	C	T	-0.0548532	0.012153	4.73377e-06	0.2445	20.3701
234	class	120	Betaproteobacteria	rs11128180	17151	3	70592215	A	G	0.0592944	0.0128769	3.67144e-06	0.2237	21.2008
235	class	121	Betaproteobacteria	rs1511453	17085	4	23588462	A	G	0.0923492	0.0199158	4.75765e-06	0.06362	21.499
236	class	122	Betaproteobacteria	rs1928341	17150	1	153240013	A	G	0.0525581	0.0110408	2.01529e-06	0.4215	22.6584
237	class	123	Betaproteobacteria	rs2321387	17149	13	58689340	G	A	-0.0494596	0.0109424	5.80036e-06	0.4702	20.428
238	class	124	Betaproteobacteria	rs2613606	17146	7	111285025	C	T	-0.0513106	0.0109091	2.19817e-06	0.3936	22.12
239	class	125	Betaproteobacteria	rs320161	17035	9	104899117	A	G	0.0572286	0.01262	7.33242e-06	0.2753	20.5617
240	class	126	Betaproteobacteria	rs4033856	15945	4	45642485	C	T	0.0832423	0.0167237	5.17166e-07	0.1292	24.7725
241	class	127	Betaproteobacteria	rs6087811	16184	20	30596130	T	G	-0.0978177	0.0198522	7.44305e-07	0.08151	24.2753
242	class	128	Betaproteobacteria	rs62395635	15108	5	173497796	T	C	0.109741	0.0236	2.94091e-06	0.07058	21.62
243	class	129	Betaproteobacteria	rs75242906	10803	15	56786407	C	T	-0.121083	0.028075	9.27278e-06	0.05368	18.5972
244	class	130	Clostridia	rs10774377	18330	12	5942519	A	G	0.052659	0.0113858	3.24401e-06	0.334	21.3879
245	class	131	Clostridia	rs112334273	18217	21	40703251	G	A	0.0641008	0.0127404	3.81407e-07	0.2455	25.3114
246	class	132	Clostridia	rs13105690	18340	4	7420184	T	C	-0.0529097	0.011818	8.7779e-06	0.2674	20.0418
247	class	133	Clostridia	rs13179700	18338	5	149077788	T	C	0.0511937	0.0109569	3.37083e-06	0.3549	21.8279
248	class	134	Clostridia	rs1842454	18340	5	105060362	G	A	-0.0547202	0.0127338	8.72023e-06	0.2068	18.4642
249	class	135	Clostridia	rs2273429	18337	14	52494072	A	G	-0.0724037	0.0153105	4.52136e-06	0.1074	22.3612
250	class	136	Clostridia	rs6797343	18340	3	89268714	G	T	0.0592279	0.0134556	9.35647e-06	0.174	19.373
251	class	137	Clostridia	rs6814436	18336	4	161507301	T	C	0.0739995	0.0150815	9.65098e-07	0.1322	24.0724
252	class	138	Clostridia	rs6815608	16731	4	152131744	T	C	0.103803	0.0210883	4.01857e-07	0.08449	24.2263
253	class	139	Clostridia	rs72738886	16934	5	35770550	T	C	0.086617	0.0190393	8.24241e-06	0.07753	20.6945
254	class	140	Clostridia	rs72915163	18317	18	48792829	T	C	-0.0581025	0.0120557	1.34295e-06	0.2654	23.2249
255	class	141	Coriobacteriia	rs11073596	17527	15	86433579	T	G	0.0510212	0.0114339	8.14449e-06	0.34	19.9096
256	class	142	Coriobacteriia	rs11250875	17690	10	1922731	T	C	0.06075	0.0130939	4.82844e-06	0.2087	21.5232
257	class	143	Coriobacteriia	rs11656361	16665	17	8121332	A	C	0.0773006	0.017553	8.02017e-06	0.1292	19.3915
258	class	144	Coriobacteriia	rs12974142	17413	19	52895166	G	A	0.0789796	0.0177205	8.51232e-06	0.1083	19.8623
259	class	145	Coriobacteriia	rs13307134	17527	7	105084680	C	T	0.0565686	0.0126265	7.79931e-06	0.2356	20.0695
260	class	146	Coriobacteriia	rs1397793	17527	5	90471451	G	A	-0.0498855	0.0112446	9.77381e-06	0.3857	19.6792
261	class	147	Coriobacteriia	rs1816223	17688	12	11494021	A	G	-0.0586265	0.0129006	4.84114e-06	0.2107	20.65
262	class	148	Coriobacteriia	rs240104	17577	1	176571431	T	C	-0.0603429	0.0126849	1.51603e-06	0.2445	22.6271
263	class	149	Coriobacteriia	rs2442778	13472	3	11654412	G	A	-0.116408	0.0258545	9.02703e-06	0.04573	20.2689
264	class	150	Coriobacteriia	rs3025411	15671	9	136512906	A	G	0.0926543	0.0209468	8.26912e-06	0.1044	19.5632
265	class	151	Coriobacteriia	rs34739816	16593	17	37376685	G	T	0.0965017	0.0207666	3.88358e-06	0.08151	21.5917
266	class	152	Coriobacteriia	rs67561917	17333	20	62072077	A	G	-0.0714367	0.0154113	5.39129e-06	0.1421	21.4838
267	class	153	Coriobacteriia	rs719099	17687	10	65799217	A	G	0.0778402	0.0155815	5.43317e-07	0.1362	24.954
268	class	154	Coriobacteriia	rs8010111	15996	14	39660509	G	A	-0.103377	0.0229286	6.89624e-06	0.06461	20.3253
269	class	155	Deltaproteobacteria	rs1035691	15168	11	10658735	A	G	-0.055176	0.0121602	9.65172e-06	0.338	20.5856
270	class	156	Deltaproteobacteria	rs11599763	15168	10	11855599	T	C	-0.0544219	0.0117397	3.94123e-06	0.3897	21.4872
271	class	157	Deltaproteobacteria	rs17084793	15164	18	69312914	G	A	-0.0710762	0.015953	5.68634e-06	0.161	19.8475
272	class	158	Deltaproteobacteria	rs17791387	15071	9	81834426	A	G	-0.0735881	0.0154246	1.60223e-06	0.1412	22.7577
273	class	159	Deltaproteobacteria	rs2692012	13104	1	203991605	A	G	0.110335	0.0253336	3.14186e-06	0.06362	18.9656
274	class	160	Deltaproteobacteria	rs2838334	15168	21	45064961	G	A	0.0561722	0.0124124	5.44551e-06	0.3231	20.4774
275	class	161	Deltaproteobacteria	rs3935584	15166	2	233929283	C	T	-0.0523485	0.011566	7.50121e-06	0.496	20.4824
276	class	162	Deltaproteobacteria	rs4506934	15061	17	2856662	C	T	-0.0936514	0.02012	3.58887e-06	0.1123	21.6627
277	class	163	Deltaproteobacteria	rs55744759	15168	8	57867671	A	G	-0.0779693	0.0170738	7.3137e-06	0.1163	20.851
278	class	164	Deltaproteobacteria	rs6058181	15100	20	33694801	C	T	0.0825716	0.0165958	3.39554e-07	0.1233	24.7518
279	class	165	Deltaproteobacteria	rs62020470	15168	15	96161065	A	G	-0.0585411	0.0129358	4.85084e-06	0.2594	20.4774
280	class	166	Deltaproteobacteria	rs9928243	15167	16	71541641	C	A	-0.0538457	0.0117718	5.02081e-06	0.4254	20.9199
281	class	167	Erysipelotrichia	rs1074800	17789	5	3002546	A	G	0.0492438	0.010887	6.14583e-06	0.3986	20.4567
282	class	168	Erysipelotrichia	rs10781552	17789	10	133897233	C	T	-0.0552212	0.0116074	2.33114e-06	0.3121	22.6304
283	class	169	Erysipelotrichia	rs17530232	16622	13	40385457	A	G	0.10305	0.0224648	2.79123e-06	0.07654	21.0397
284	class	170	Erysipelotrichia	rs1884466	18205	1	64139196	C	T	-0.0475363	0.0106939	9.52701e-06	0.4513	19.7576
285	class	171	Erysipelotrichia	rs2300774	18216	3	195793712	G	A	0.0524152	0.0106784	8.95466e-07	0.4076	24.0911
286	class	172	Erysipelotrichia	rs290833	17789	1	97457427	T	G	-0.0497374	0.0111376	8.029e-06	0.3688	19.9402
287	class	173	Erysipelotrichia	rs35161940	18213	17	70327224	T	C	-0.0806041	0.0167641	1.8451e-06	0.1272	23.1157
288	class	174	Erysipelotrichia	rs4078432	17789	14	48997206	C	T	-0.0608929	0.0133764	4.23104e-06	0.1809	20.7209
289	class	175	Erysipelotrichia	rs56970041	18217	14	80357610	T	G	0.0724144	0.0164471	5.40344e-06	0.1113	19.3832
290	class	176	Erysipelotrichia	rs62504403	16981	8	38803551	C	T	0.0681159	0.0127883	1.12265e-07	0.2356	28.3673
291	class	177	Erysipelotrichia	rs7234058	16874	18	5830507	T	C	-0.0945759	0.0194091	9.12341e-07	0.09742	23.741
292	class	178	Erysipelotrichia	rs7826267	17586	8	2954952	T	G	-0.0839071	0.0199131	9.28449e-06	0.07455	17.753
293	class	179	Erysipelotrichia	rs8003149	18213	14	56156504	C	T	0.0538798	0.0116888	4.08475e-06	0.2823	21.2454
294	order	1	Actinomycetales	rs2889192	7711	9	76394568	G	T	0.0884052	0.0194997	3.96723e-06	0.2068	20.5489
295	order	2	Actinomycetales	rs34583783	7711	6	67207371	G	T	0.123688	0.0264254	5.53884e-06	0.1024	21.9027
296	order	3	Actinomycetales	rs35011108	3630	6	133007480	A	G	0.241546	0.0503803	1.87658e-06	0.06362	22.9741
297	order	4	Actinomycetales	rs4073240	7711	6	169224781	G	A	0.074973	0.0164672	5.67895e-06	0.3827	20.7233
298	order	5	Bacillales	rs10233278	3239	7	117496144	T	C	-0.116319	0.0248527	3.50803e-06	0.4125	21.8918
299	order	6	Bacillales	rs10410917	3239	19	14970441	T	C	0.11471	0.0250025	5.57348e-06	0.4036	21.0363
300	order	7	Bacillales	rs11034576	3076	11	38085711	A	G	0.205765	0.0453311	8.85974e-06	0.07952	20.5905
301	order	8	Bacillales	rs11207728	3239	1	61827534	G	A	-0.14455	0.0316912	5.73457e-06	0.2028	20.7918
302	order	9	Bacillales	rs11844714	3239	14	49001226	A	G	-0.143245	0.0320272	5.06212e-06	0.163	19.992
303	order	10	Bacillales	rs1287018	3207	20	5826474	G	A	0.141125	0.0319309	9.87091e-06	0.16	19.5216
304	order	11	Bacillales	rs4617108	3018	7	49423832	A	G	0.248861	0.0525929	1.97506e-06	0.06064	22.3754
305	order	12	Bacillales	rs74420793	3077	4	127766709	A	G	-0.164413	0.0353763	3.07323e-06	0.162	21.5856
306	order	13	Bacteroidales	rs11146701	18220	10	39062269	A	G	0.0473596	0.010541	7.08228e-06	0.4254	20.1839
307	order	14	Bacteroidales	rs17343978	18334	22	27433885	A	C	-0.0552057	0.0120278	8.35928e-06	0.2604	21.0645
308	order	15	Bacteroidales	rs2032750	17853	2	53831026	T	C	-0.0508393	0.0106807	1.91509e-06	0.4513	22.6542
309	order	16	Bacteroidales	rs4916508	18324	3	195936789	G	A	-0.0466729	0.0105312	8.47116e-06	0.4354	19.6392
310	order	17	Bacteroidales	rs55773148	11349	13	70523029	G	A	-0.121514	0.0236759	3.89585e-07	0.05268	26.3366
311	order	18	Bacteroidales	rs62531359	18320	8	70916181	T	G	0.0655728	0.0149891	9.08665e-06	0.1451	19.136
312	order	19	Bacteroidales	rs62575403	9668	9	136493820	C	T	0.140055	0.0311128	7.06129e-06	0.04374	20.2595
313	order	20	Bacteroidales	rs72706335	3819	1	157495438	T	C	-0.22241	0.0493458	7.65519e-06	0.06561	20.3039
314	order	21	Bacteroidales	rs73975615	3350	17	6461200	G	A	-0.207018	0.0442633	1.21616e-06	0.01093	21.8609
315	order	22	Bacteroidales	rs7631304	18334	3	89339527	G	A	-0.0645771	0.0132957	8.36781e-07	0.17	23.5876
316	order	23	Bacteroidales	rs79585701	18334	8	13110185	A	C	0.0646823	0.0149628	9.98589e-06	0.1292	18.6851
317	order	24	Bacteroidales	rs929878	18334	16	74290641	C	T	-0.0548532	0.012153	4.73377e-06	0.2445	20.3701
318	order	25	Bifidobacteriales	rs10831953	14915	11	13098051	G	A	0.0537537	0.0123746	9.94742e-06	0.333	18.8668
319	order	26	Bifidobacteriales	rs12446429	14008	16	898055	T	C	0.0810099	0.019073	8.52886e-06	0.1362	18.0374
320	order	27	Bifidobacteriales	rs13020688	14795	2	192878532	G	A	0.0584045	0.0122081	1.57375e-06	0.3529	22.8841
321	order	28	Bifidobacteriales	rs182549	14915	2	136616754	C	T	0.11707	0.0126703	5.942e-20	0.4911	85.3602
322	order	29	Bifidobacteriales	rs4957061	14795	5	521096	T	C	0.0569873	0.0116907	1.1517e-06	0.4652	23.7582
323	order	30	Bifidobacteriales	rs540489	14688	17	72897722	T	G	-0.0632518	0.013817	5.36811e-06	0.2336	20.9538
324	order	31	Bifidobacteriales	rs55888705	14914	4	1517826	A	G	0.053673	0.0120586	8.66208e-06	0.3867	19.8088
325	order	32	Bifidobacteriales	rs6899771	14150	6	97406220	A	G	-0.0914312	0.0202604	7.27995e-06	0.09543	20.3626
326	order	33	Bifidobacteriales	rs7174549	14915	15	92463303	C	T	0.0551726	0.0124655	6.8678e-06	0.3559	19.5872
327	order	34	Bifidobacteriales	rs7322849	14915	13	112859829	T	C	0.110676	0.0200996	1.74032e-08	0.09642	30.3161
328	order	35	Bifidobacteriales	rs857444	14914	6	14617591	C	T	0.0553965	0.0120669	3.82492e-06	0.3608	21.0723
329	order	36	Burkholderiales	rs1511453	17032	4	23588462	A	G	0.0910999	0.0199479	8.00097e-06	0.06362	20.854
330	order	37	Burkholderiales	rs1928341	17096	1	153240013	A	G	0.0507782	0.0110587	4.51508e-06	0.4215	21.0812
331	order	38	Burkholderiales	rs2321387	17095	13	58689340	G	A	-0.0508514	0.0109588	3.25787e-06	0.4702	21.5294
332	order	39	Burkholderiales	rs2613606	17092	7	111285025	C	T	-0.0499561	0.0109264	4.13357e-06	0.3936	20.9013
333	order	40	Burkholderiales	rs4033856	15897	4	45642485	C	T	0.0833446	0.0167489	5.66823e-07	0.1292	24.7586
334	order	41	Burkholderiales	rs6087811	16135	20	30596130	T	G	-0.101587	0.0198817	2.88374e-07	0.08151	26.1044
335	order	42	Burkholderiales	rs62191117	16975	2	239900775	A	G	0.0679995	0.0132471	2.79099e-07	0.2058	26.3464
336	order	43	Burkholderiales	rs62395635	15062	5	173497796	T	C	0.109911	0.0236375	2.90228e-06	0.07058	21.6183
337	order	44	Burkholderiales	rs75242906	10766	15	56786407	C	T	-0.120974	0.0281273	9.74519e-06	0.05368	18.4948
338	order	45	Burkholderiales	rs7638039	17078	3	70588939	T	C	0.0580987	0.012673	4.83593e-06	0.2326	21.0146
339	order	46	Clostridiales	rs10774377	18330	12	5942519	A	G	0.0523003	0.0113859	3.80899e-06	0.334	21.0972
340	order	47	Clostridiales	rs112334273	18217	21	40703251	G	A	0.0639383	0.0127404	4.07257e-07	0.2455	25.1829
341	order	48	Clostridiales	rs13105690	18340	4	7420184	T	C	-0.0527441	0.011818	9.36806e-06	0.2674	19.9164
342	order	49	Clostridiales	rs13179700	18338	5	149077788	T	C	0.0510953	0.0109569	3.52111e-06	0.3549	21.744
343	order	50	Clostridiales	rs1842454	18340	5	105060362	G	A	-0.0543676	0.012734	9.91744e-06	0.2068	18.2265
344	order	51	Clostridiales	rs2273429	18337	14	52494072	A	G	-0.0726191	0.0153105	4.16871e-06	0.1074	22.4944
345	order	52	Clostridiales	rs290772	17129	2	102126220	G	A	0.084254	0.0196297	9.99759e-06	0.06163	18.4205
346	order	53	Clostridiales	rs6442336	18333	3	12870886	C	T	-0.0547729	0.0124169	9.62568e-06	0.2435	19.456
347	order	54	Clostridiales	rs6814436	18336	4	161507301	T	C	0.0741858	0.0150814	9.06288e-07	0.1322	24.1942
348	order	55	Clostridiales	rs6815608	16731	4	152131744	T	C	0.104089	0.0210883	3.71989e-07	0.08449	24.3598
349	order	56	Clostridiales	rs72738886	16934	5	35770550	T	C	0.0865333	0.0190392	8.41577e-06	0.07753	20.6546
350	order	57	Clostridiales	rs72915163	18317	18	48792829	T	C	-0.0580246	0.0120558	1.39104e-06	0.2654	23.1626
351	order	58	Coriobacteriales	rs11073596	17527	15	86433579	T	G	0.0510212	0.0114339	8.14449e-06	0.34	19.9096
352	order	59	Coriobacteriales	rs11250875	17690	10	1922731	T	C	0.06075	0.0130939	4.82844e-06	0.2087	21.5232
353	order	60	Coriobacteriales	rs11656361	16665	17	8121332	A	C	0.0773006	0.017553	8.02017e-06	0.1292	19.3915
354	order	61	Coriobacteriales	rs12974142	17413	19	52895166	G	A	0.0789796	0.0177205	8.51232e-06	0.1083	19.8623
355	order	62	Coriobacteriales	rs13307134	17527	7	105084680	C	T	0.0565686	0.0126265	7.79931e-06	0.2356	20.0695
356	order	63	Coriobacteriales	rs1397793	17527	5	90471451	G	A	-0.0498855	0.0112446	9.77381e-06	0.3857	19.6792
357	order	64	Coriobacteriales	rs1816223	17688	12	11494021	A	G	-0.0586265	0.0129006	4.84114e-06	0.2107	20.65
358	order	65	Coriobacteriales	rs240104	17577	1	176571431	T	C	-0.0603429	0.0126849	1.51603e-06	0.2445	22.6271
359	order	66	Coriobacteriales	rs2442778	13472	3	11654412	G	A	-0.116408	0.0258545	9.02703e-06	0.04573	20.2689
360	order	67	Coriobacteriales	rs3025411	15671	9	136512906	A	G	0.0926543	0.0209468	8.26912e-06	0.1044	19.5632
361	order	68	Coriobacteriales	rs34739816	16593	17	37376685	G	T	0.0965017	0.0207666	3.88358e-06	0.08151	21.5917
362	order	69	Coriobacteriales	rs67561917	17333	20	62072077	A	G	-0.0714367	0.0154113	5.39129e-06	0.1421	21.4838
363	order	70	Coriobacteriales	rs719099	17687	10	65799217	A	G	0.0778402	0.0155815	5.43317e-07	0.1362	24.954
364	order	71	Coriobacteriales	rs8010111	15996	14	39660509	G	A	-0.103377	0.0229286	6.89624e-06	0.06461	20.3253
365	order	72	Desulfovibrionales	rs11599763	15144	10	11855599	T	C	-0.0554862	0.0117486	2.60698e-06	0.3897	22.3017
366	order	73	Desulfovibrionales	rs17791387	15047	9	81834426	A	G	-0.0727501	0.0154369	2.25294e-06	0.1412	22.2068
367	order	74	Desulfovibrionales	rs186073	14841	3	31133401	T	C	0.0529219	0.0118542	8.74432e-06	0.4274	19.9283
368	order	75	Desulfovibrionales	rs2692012	13082	1	203991605	A	G	0.112244	0.0253553	2.27021e-06	0.06362	19.5939
369	order	76	Desulfovibrionales	rs2838334	15144	21	45064961	G	A	0.0569024	0.0124223	4.16791e-06	0.3231	20.9796
370	order	77	Desulfovibrionales	rs3935584	15142	2	233929283	C	T	-0.0524466	0.0115749	7.1974e-06	0.496	20.5279
371	order	78	Desulfovibrionales	rs4506934	15037	17	2856662	C	T	-0.0953383	0.0201367	2.42998e-06	0.1123	22.413
372	order	79	Desulfovibrionales	rs6058181	15076	20	33694801	C	T	0.0836765	0.0166098	2.5277e-07	0.1233	25.3759
373	order	80	Desulfovibrionales	rs62020470	15144	15	96161065	A	G	-0.0573633	0.0129462	7.50981e-06	0.2594	19.6303
374	order	81	Desulfovibrionales	rs72647048	15144	8	57865378	T	C	-0.0772459	0.0170876	9.00294e-06	0.1163	20.4328
375	order	82	Desulfovibrionales	rs9928243	15143	16	71541641	C	A	-0.0544713	0.0117811	3.96636e-06	0.4254	21.3751
376	order	83	Enterobacteriales	rs11026530	13485	11	22379097	T	C	0.0822408	0.0186379	9.42684e-06	0.1342	19.4678
377	order	84	Enterobacteriales	rs2374342	13577	2	42133542	C	A	0.0582927	0.0126195	4.51618e-06	0.3569	21.3345
378	order	85	Enterobacteriales	rs35673018	13326	16	54327745	G	A	0.0899642	0.0202934	7.63109e-06	0.09443	19.65
379	order	86	Enterobacteriales	rs504442	13578	18	55145547	T	G	0.084159	0.0189479	5.17092e-06	0.1392	19.7249
380	order	87	Enterobacteriales	rs62210023	13515	20	55340092	A	G	0.0606754	0.0130125	3.13163e-06	0.3519	21.739
381	order	88	Enterobacteriales	rs78143293	13572	18	57672335	A	G	-0.0848521	0.0170415	1.19564e-06	0.1441	24.7882
382	order	89	Enterobacteriales	rs79757635	13419	13	110840418	C	A	0.0758597	0.0171286	9.31857e-06	0.161	19.6117
383	order	90	Erysipelotrichales	rs1074800	17789	5	3002546	A	G	0.0492438	0.010887	6.14583e-06	0.3986	20.4567
384	order	91	Erysipelotrichales	rs10781552	17789	10	133897233	C	T	-0.0552212	0.0116074	2.33114e-06	0.3121	22.6304
385	order	92	Erysipelotrichales	rs17530232	16622	13	40385457	A	G	0.10305	0.0224648	2.79123e-06	0.07654	21.0397
386	order	93	Erysipelotrichales	rs1884466	18205	1	64139196	C	T	-0.0475363	0.0106939	9.52701e-06	0.4513	19.7576
387	order	94	Erysipelotrichales	rs2300774	18216	3	195793712	G	A	0.0524152	0.0106784	8.95466e-07	0.4076	24.0911
388	order	95	Erysipelotrichales	rs290833	17789	1	97457427	T	G	-0.0497374	0.0111376	8.029e-06	0.3688	19.9402
389	order	96	Erysipelotrichales	rs35161940	18213	17	70327224	T	C	-0.0806041	0.0167641	1.8451e-06	0.1272	23.1157
390	order	97	Erysipelotrichales	rs4078432	17789	14	48997206	C	T	-0.0608929	0.0133764	4.23104e-06	0.1809	20.7209
391	order	98	Erysipelotrichales	rs56970041	18217	14	80357610	T	G	0.0724144	0.0164471	5.40344e-06	0.1113	19.3832
392	order	99	Erysipelotrichales	rs62504403	16981	8	38803551	C	T	0.0681159	0.0127883	1.12265e-07	0.2356	28.3673
393	order	100	Erysipelotrichales	rs7234058	16874	18	5830507	T	C	-0.0945759	0.0194091	9.12341e-07	0.09742	23.741
394	order	101	Erysipelotrichales	rs7826267	17586	8	2954952	T	G	-0.0839071	0.0199131	9.28449e-06	0.07455	17.753
395	order	102	Erysipelotrichales	rs8003149	18213	14	56156504	C	T	0.0538798	0.0116888	4.08475e-06	0.2823	21.2454
396	order	103	Gastranaerophilales	rs11150282	5864	16	80493705	T	C	0.098235	0.0197127	7.36053e-07	0.3211	24.8253
397	order	104	Gastranaerophilales	rs113884518	4434	9	24648997	T	C	-0.20591	0.0455376	7.73987e-06	0.04871	20.437
398	order	105	Gastranaerophilales	rs28678345	4315	17	53906328	T	C	0.213083	0.0471377	8.05953e-06	0.04672	20.4249
399	order	106	Gastranaerophilales	rs367480	5878	11	2937631	G	A	-0.0841649	0.0185948	7.52418e-06	0.4274	20.4801
400	order	107	Gastranaerophilales	rs4129395	5878	9	115975389	G	A	0.0904264	0.0185253	1.21742e-06	0.4264	23.8183
401	order	108	Gastranaerophilales	rs789069	5870	18	1008278	A	C	-0.10413	0.0234459	6.50003e-06	0.172	19.7182
402	order	109	Gastranaerophilales	rs79790072	4104	15	100747683	T	C	0.226103	0.0488017	3.5381e-06	0.05666	21.4551
403	order	110	Gastranaerophilales	rs8028558	5875	15	62055753	A	G	0.08346	0.0188504	9.78236e-06	0.4046	19.596
404	order	111	Gastranaerophilales	rs9864379	5768	3	14306949	T	C	-0.160521	0.0292752	4.65873e-08	0.1133	30.0549
405	order	112	Lactobacillales	rs11110282	15956	12	100585559	A	G	-0.10239	0.0217849	3.95665e-06	0.06759	22.0875
406	order	113	Lactobacillales	rs11627423	17275	14	33200623	C	A	0.0499263	0.0109744	5.08753e-06	0.3897	20.6941
407	order	114	Lactobacillales	rs11730038	17295	4	98049499	G	A	-0.0605384	0.0129052	5.09746e-06	0.2406	22.0029
408	order	115	Lactobacillales	rs12797734	16820	11	8332350	T	C	0.0571279	0.0127113	7.76523e-06	0.2525	20.196
409	order	116	Lactobacillales	rs1595463	17276	2	231723657	C	A	0.0479749	0.0108801	7.44354e-06	0.4871	19.4406
410	order	117	Lactobacillales	rs2370083	17183	14	97526750	G	T	-0.08054	0.0180992	8.33495e-06	0.08847	19.7995
411	order	118	Lactobacillales	rs2952251	17278	8	10143164	A	G	-0.0629317	0.0124177	3.36461e-07	0.2525	25.6805
412	order	119	Lactobacillales	rs34989881	12921	19	51959855	A	G	0.113479	0.0246452	4.09354e-06	0.06561	21.1982
413	order	120	Lactobacillales	rs35344081	17292	16	991253	G	A	0.0642442	0.0127358	4.16066e-07	0.2406	25.4427
414	order	121	Lactobacillales	rs4028634	17295	17	40835649	T	C	0.0532915	0.01101	1.34806e-06	0.4254	23.4257
415	order	122	Lactobacillales	rs57872228	17293	1	200418805	C	T	-0.0688415	0.0146994	2.58252e-06	0.171	21.9306
416	order	123	Lactobacillales	rs74663707	15695	3	184371224	C	T	0.0982594	0.0224613	8.39558e-06	0.07256	19.1348
417	order	124	Lactobacillales	rs77558518	15758	5	174173171	A	G	-0.106466	0.0223484	1.67435e-06	0.06461	22.6921
418	order	125	Lactobacillales	rs78938557	15152	7	36349586	T	C	0.10553	0.0233581	2.31087e-06	0.06759	20.409
419	order	126	Lactobacillales	rs9581006	4224	13	24973509	C	T	0.22583	0.0469228	1.76596e-06	0.04573	23.152
420	order	127	Methanobacteriales	rs10202904	3695	2	125440268	T	G	-0.121754	0.0235357	3.0143e-07	0.4672	26.747
421	order	128	Methanobacteriales	rs10424197	3698	19	46439321	G	A	-0.111274	0.0247517	9.27887e-06	0.325	20.1997
422	order	129	Methanobacteriales	rs4257531	3162	3	2086167	G	A	0.164498	0.0364959	7.44344e-06	0.1143	20.303
423	order	130	Methanobacteriales	rs6508769	3319	19	28827760	T	C	0.153519	0.0344519	8.22529e-06	0.165	19.8444
424	order	131	Methanobacteriales	rs6776814	3385	3	15053083	T	C	-0.199566	0.0411825	1.63062e-06	0.08946	23.4688
425	order	132	Methanobacteriales	rs73068003	3692	7	10773932	G	T	-0.15814	0.0351803	8.44583e-06	0.1223	20.1953
426	order	133	Methanobacteriales	rs73457410	3498	13	41956181	A	G	0.21534	0.0436695	1.40855e-06	0.0666	24.3021
427	order	134	Methanobacteriales	rs75208022	3203	12	21338861	C	T	-0.227245	0.048763	5.92103e-06	0.07654	21.7038
428	order	135	Methanobacteriales	rs894996	3582	4	104418307	C	A	0.216999	0.0449076	1.87557e-06	0.07157	23.3364
429	order	136	MollicutesRF9	rs11779863	10353	8	15406830	G	A	-0.0772768	0.0172171	6.68845e-06	0.2068	20.1417
430	order	137	MollicutesRF9	rs12566890	10339	1	61850864	T	G	-0.103134	0.0241775	8.11201e-06	0.09543	18.1926
431	order	138	MollicutesRF9	rs13100746	10359	3	165846506	C	T	0.0638979	0.0142685	7.28846e-06	0.4095	20.0507
432	order	139	MollicutesRF9	rs17235252	9531	7	82536037	T	C	-0.122002	0.0255463	2.15879e-06	0.09443	22.8028
433	order	140	MollicutesRF9	rs3932485	10359	3	184193482	C	T	0.0626209	0.0141623	9.92857e-06	0.4284	19.5472
434	order	141	MollicutesRF9	rs515984	10359	10	3521459	T	C	-0.0875451	0.0190685	6.61366e-06	0.174	21.0739
435	order	142	MollicutesRF9	rs638542	9970	1	109845252	G	A	-0.070592	0.0157049	5.17285e-06	0.2863	20.2001
436	order	143	MollicutesRF9	rs74603314	4033	14	46519718	T	C	0.230767	0.0489701	2.27641e-06	0.04573	22.1958
437	order	144	MollicutesRF9	rs7706512	10359	5	17443654	G	A	0.0657351	0.0138979	2.27207e-06	0.496	22.3672
438	order	145	MollicutesRF9	rs7801843	10359	7	4105705	A	G	-0.0869495	0.0194509	9.46882e-06	0.1292	19.9788
439	order	146	MollicutesRF9	rs7853673	10359	9	116711241	G	A	-0.0624389	0.0139833	6.7325e-06	0.4861	19.9348
440	order	147	MollicutesRF9	rs949341	10355	11	112386785	G	A	0.0656602	0.0147216	7.73282e-06	0.3201	19.8888
441	order	148	NB1n	rs11251024	5107	10	2095726	G	A	0.104201	0.0206737	6.62801e-07	0.33	25.3944
442	order	149	NB1n	rs11606187	5102	11	91589600	A	G	-0.154539	0.0326288	3.30586e-06	0.1074	22.4236
443	order	150	NB1n	rs13385922	5106	2	234081324	T	C	0.0929494	0.0201348	3.96829e-06	0.4056	21.3024
444	order	151	NB1n	rs166849	5107	2	200778866	G	A	0.0911053	0.0202239	7.73898e-06	0.3897	20.2855
445	order	152	NB1n	rs2172426	5099	8	18229020	C	T	-0.10212	0.0198947	3.17425e-07	0.4473	26.3376
446	order	153	NB1n	rs267959	5107	5	10737802	A	G	0.0988612	0.0209676	2.61993e-06	0.3429	22.2221
447	order	154	NB1n	rs4383094	5091	15	81694972	T	C	0.149188	0.0320662	4.28134e-06	0.09642	21.6372
448	order	155	NB1n	rs60775321	5101	15	97318671	T	C	-0.0962425	0.0213842	7.1046e-06	0.3012	20.2479
449	order	156	NB1n	rs72671304	4887	14	39425971	T	C	0.172322	0.0370028	3.79578e-06	0.06958	21.6787
450	order	157	NB1n	rs7911787	3879	10	98619568	G	T	-0.223071	0.0470232	3.38824e-06	0.06561	22.4924
451	order	158	NB1n	rs8126061	5089	20	3405239	T	C	-0.159135	0.0351904	7.36334e-06	0.09543	20.4415
452	order	159	NB1n	rs9542068	5107	13	70306831	T	C	0.0990709	0.0218149	6.52339e-06	0.3211	20.6165
453	order	160	Pasteurellales	rs10965428	8873	9	22718481	C	A	-0.119902	0.0258219	4.29151e-06	0.07952	21.5565
454	order	161	Pasteurellales	rs111582866	8616	16	48742489	G	A	-0.113957	0.0256403	7.06627e-06	0.1014	19.7486
455	order	162	Pasteurellales	rs12050685	9411	15	73477482	A	G	-0.0670948	0.015239	9.18513e-06	0.3598	19.3809
456	order	163	Pasteurellales	rs16970009	4703	17	32862601	A	G	0.187381	0.0429572	7.31531e-06	0.04374	19.0194
457	order	164	Pasteurellales	rs4822728	9412	22	26891808	T	C	0.0685479	0.0149032	4.71847e-06	0.4374	21.1512
458	order	165	Pasteurellales	rs6972479	8616	7	116918060	A	G	-0.0781862	0.0175366	7.74817e-06	0.2425	19.8733
459	order	166	Pasteurellales	rs72756943	8020	5	26531908	G	A	0.13988	0.0303029	3.35218e-06	0.08549	21.3027
460	order	167	Pasteurellales	rs73139353	4047	3	97972214	A	C	-0.222573	0.0484634	8.71314e-06	0.06461	21.0815
461	order	168	Pasteurellales	rs76022354	3692	10	94306385	C	T	0.24289	0.0500406	1.82858e-06	0.0328	23.5471
462	order	169	Pasteurellales	rs78909003	3638	9	105650242	T	C	-0.241159	0.0498372	2.04893e-06	0.0497	23.4025
463	order	170	Pasteurellales	rs9382510	9410	6	55448491	C	T	-0.0881865	0.0169965	2.476e-07	0.2455	26.915
464	order	171	Pasteurellales	rs9895850	4737	17	64535013	T	C	-0.176406	0.041017	9.08251e-06	0.0497	18.4892
465	order	172	Pasteurellales	rs9938097	9402	16	84977389	T	C	-0.0710386	0.0158024	8.22604e-06	0.3668	20.2045
466	order	173	Rhodospirillales	rs1035406	8585	5	119372737	G	A	-0.114725	0.0247994	4.07163e-06	0.0994	21.396
467	order	174	Rhodospirillales	rs11591293	8602	10	113419797	G	T	0.0722755	0.0158186	4.68529e-06	0.4195	20.8711
468	order	175	Rhodospirillales	rs11630875	8595	15	61775734	T	C	0.0945198	0.0202139	3.70379e-06	0.1819	21.8598
469	order	176	Rhodospirillales	rs13336560	8112	16	88554243	C	T	-0.0695313	0.0157065	9.74686e-06	0.4563	19.5927
470	order	177	Rhodospirillales	rs1549633	8112	5	27945645	A	C	0.0996735	0.0216667	3.88024e-06	0.1561	21.1577
471	order	178	Rhodospirillales	rs3730086	8602	5	67577051	A	G	0.0800354	0.0178737	7.98252e-06	0.2386	20.0462
472	order	179	Rhodospirillales	rs3754624	8598	2	225633812	C	T	0.094128	0.0198389	2.68367e-06	0.162	22.5061
473	order	180	Rhodospirillales	rs4278423	8603	10	2670553	T	C	0.105215	0.0233778	3.9804e-06	0.1064	20.2511
474	order	181	Rhodospirillales	rs61933850	6846	12	73139398	G	A	0.164663	0.0360285	6.99876e-06	0.09046	20.8819
475	order	182	Rhodospirillales	rs7001029	8063	8	131958403	C	T	0.120726	0.0260989	2.83071e-06	0.09344	21.3917
476	order	183	Rhodospirillales	rs76784716	8600	2	169033340	A	G	0.136039	0.0284399	1.31382e-06	0.07157	22.8755
477	order	184	Rhodospirillales	rs77304857	8602	4	134248015	C	A	-0.0997433	0.0222165	6.02031e-06	0.1123	20.1518
478	order	185	Rhodospirillales	rs9813022	8600	3	13726736	A	G	-0.0830795	0.0162642	3.07213e-07	0.3022	26.087
479	order	186	Selenomonadales	rs1135612	18164	7	75609677	G	A	0.0529785	0.0119177	9.26307e-06	0.2445	19.7592
480	order	187	Selenomonadales	rs13086907	18163	3	142135117	G	A	0.0625312	0.0131735	1.95488e-06	0.1998	22.5291
481	order	188	Selenomonadales	rs1643968	18170	5	165266628	T	C	-0.0565284	0.0112298	4.14596e-07	0.2803	25.3362
482	order	189	Selenomonadales	rs1649999	18036	10	80086072	A	G	0.0748989	0.0166458	7.5812e-06	0.09742	20.2439
483	order	190	Selenomonadales	rs2834062	18171	21	34377485	A	G	0.0489057	0.0108842	8.4392e-06	0.3648	20.1874
484	order	191	Selenomonadales	rs4463806	18160	10	115597993	T	C	-0.0543966	0.0129365	7.80662e-06	0.2038	17.6791
485	order	192	Selenomonadales	rs4722181	18163	7	22817571	T	G	0.0501306	0.0105798	2.00112e-06	0.4761	22.4493
486	order	193	Selenomonadales	rs60274479	17610	16	21249925	T	C	-0.0659623	0.0134137	1.1623e-06	0.2227	24.1794
487	order	194	Selenomonadales	rs61249479	18165	9	124912908	A	C	0.0777075	0.0168628	2.95471e-06	0.08748	21.2333
488	order	195	Selenomonadales	rs71405394	13861	15	101245088	G	A	-0.114178	0.02405	2.16631e-06	0.05169	22.5358
489	order	196	Selenomonadales	rs73232831	9382	4	17413426	G	A	-0.151829	0.0314932	1.87452e-06	0.06362	23.2372
490	order	197	Selenomonadales	rs9423647	18164	10	5579818	G	A	0.047817	0.0105282	6.06114e-06	0.4851	20.6257
491	order	198	Verrucomicrobiales	rs111862613	11621	12	130309670	T	C	0.090699	0.0196746	3.73846e-06	0.166	21.248
492	order	199	Verrucomicrobiales	rs117107102	4975	18	49473635	A	G	0.204683	0.0431573	2.91821e-06	0.04473	22.4844
493	order	200	Verrucomicrobiales	rs11729256	11861	4	95027272	T	C	0.0749798	0.0150177	6.7309e-07	0.2386	24.9235
494	order	201	Verrucomicrobiales	rs12908520	11863	15	97570657	G	A	0.0618926	0.0130946	2.17163e-06	0.4563	22.3366
495	order	202	Verrucomicrobiales	rs2602429	11690	16	81063149	C	T	0.0746844	0.0156194	2.58297e-06	0.2217	22.8589
496	order	203	Verrucomicrobiales	rs4242783	11690	10	5064327	G	A	0.0689292	0.0147693	2.63612e-06	0.2873	21.7777
497	order	204	Verrucomicrobiales	rs4936098	11858	11	130280667	A	G	0.0648843	0.0135928	1.12221e-06	0.34	22.7817
498	order	205	Verrucomicrobiales	rs61779207	11591	1	41074472	G	A	-0.0758309	0.0167762	6.72285e-06	0.1779	20.4283
499	order	206	Verrucomicrobiales	rs74542928	11216	4	100544188	T	C	0.112164	0.0236422	1.63222e-06	0.07853	22.5036
500	order	207	Verrucomicrobiales	rs9349825	11858	6	56341481	A	G	-0.0704036	0.0147128	2.53687e-06	0.2793	22.8942
501	order	208	Verrucomicrobiales	rs941682	11809	20	31867840	G	A	-0.0631436	0.0143767	9.61003e-06	0.3111	19.287
502	order	209	Victivallales	rs1002941	4734	15	101242690	G	A	0.105025	0.0233484	8.14836e-06	0.2793	20.2249
503	order	210	Victivallales	rs11770843	4705	7	146795379	C	T	0.109431	0.0234879	1.90729e-06	0.2594	21.6974
504	order	211	Victivallales	rs17114848	4734	15	25162535	G	A	0.152377	0.0324332	4.05865e-06	0.1093	22.0636
505	order	212	Victivallales	rs2031282	4734	13	20687179	A	G	0.122369	0.0270329	4.3826e-06	0.17	20.4819
506	order	213	Victivallales	rs2825714	4734	21	21023966	A	G	-0.13741	0.0289246	1.72211e-06	0.1571	22.559
507	order	214	Victivallales	rs62570196	3712	9	111086170	C	T	-0.21635	0.0439866	1.07926e-06	0.06859	24.1792
508	order	215	Victivallales	rs72640280	3816	1	11943792	A	G	0.220207	0.0486196	5.18035e-06	0.05368	20.5027
509	order	216	Victivallales	rs77599476	3722	20	61394262	A	G	0.230292	0.0480168	1.86133e-06	0.06561	22.9899
510	family	1	Acidaminococcaceae	rs262812	12099	6	158647999	T	C	-0.065675	0.0142257	3.24906e-06	0.2664	21.31
511	family	2	Acidaminococcaceae	rs2933324	12525	9	107117653	A	G	-0.0662557	0.0140257	2.23676e-06	0.2535	22.3116
512	family	3	Acidaminococcaceae	rs45497800	11316	20	61991833	T	C	-0.117863	0.0257351	5.86428e-06	0.0825	20.9713
513	family	4	Acidaminococcaceae	rs6589457	7386	11	114701288	A	G	0.165911	0.0349516	2.31508e-06	0.05467	22.5267
514	family	5	Acidaminococcaceae	rs6923842	11904	6	5723181	T	C	-0.0796106	0.0169192	2.21303e-06	0.169	22.1364
515	family	6	Acidaminococcaceae	rs74540770	10606	3	186553389	G	A	-0.108969	0.0243533	7.08804e-06	0.06461	20.0175
516	family	7	Acidaminococcaceae	rs78702810	7992	3	18462531	T	C	-0.143755	0.0323244	9.16468e-06	0.04672	19.7733
517	family	8	Actinomycetaceae	rs2889192	7710	9	76394568	G	T	0.0887537	0.0195009	3.64417e-06	0.2068	20.7087
518	family	9	Actinomycetaceae	rs34583783	7710	6	67207371	G	T	0.123756	0.026427	5.47971e-06	0.1024	21.9242
519	family	10	Actinomycetaceae	rs35011108	3630	6	133007480	A	G	0.241826	0.0503796	1.8267e-06	0.06362	23.0281
520	family	11	Actinomycetaceae	rs4073240	7710	6	169224781	G	A	0.0747546	0.0164684	6.05333e-06	0.3827	20.5998
521	family	12	Alcaligenaceae	rs112135816	15545	9	82485327	T	G	-0.0775052	0.0171554	5.27662e-06	0.1471	20.4083
522	family	13	Alcaligenaceae	rs1153990	16808	5	104233461	A	G	-0.058727	0.0128306	5.96787e-06	0.2207	20.9475
523	family	14	Alcaligenaceae	rs147968	16810	16	85945839	C	T	0.0489475	0.0110321	9.12701e-06	0.4414	19.6831
524	family	15	Alcaligenaceae	rs28480294	16377	15	71522509	T	C	-0.0516967	0.0115503	6.606e-06	0.3439	20.0301
525	family	16	Alcaligenaceae	rs4033856	15623	4	45642485	C	T	0.081834	0.0168931	1.02902e-06	0.1292	23.4635
526	family	17	Alcaligenaceae	rs62191117	16688	2	239900775	A	G	0.0684302	0.0133636	2.75943e-07	0.2058	26.2178
527	family	18	Alcaligenaceae	rs62395635	14802	5	173497796	T	C	0.110583	0.0238514	3.34696e-06	0.07058	21.4926
528	family	19	Alcaligenaceae	rs6969323	16810	7	104214487	A	C	-0.0593564	0.0129137	3.88581e-06	0.2515	21.1244
529	family	20	Alcaligenaceae	rs74776516	14502	11	20763367	T	G	-0.0944052	0.0213287	6.85049e-06	0.07555	19.5887
530	family	21	Alcaligenaceae	rs7638039	16791	3	70588939	T	C	0.0603335	0.0127779	2.70479e-06	0.2326	22.2919
531	family	22	Alcaligenaceae	rs9537886	16807	13	58545246	A	C	-0.0570888	0.0110683	2.35108e-07	0.4771	26.6007
532	family	23	Bacteroidaceae	rs11585893	17821	1	10644351	A	G	-0.0740746	0.0147633	1.79511e-06	0.1481	25.1722
533	family	24	Bacteroidaceae	rs13207588	17707	6	41519430	A	G	-0.059205	0.0131195	7.48504e-06	0.2326	20.3627
534	family	25	Bacteroidaceae	rs1340391	18302	1	102960989	T	C	-0.0592004	0.0132244	6.7301e-06	0.1918	20.0377
535	family	26	Bacteroidaceae	rs17619981	15801	19	24342250	T	G	0.0880978	0.0187002	2.68683e-06	0.06561	22.1913
536	family	27	Bacteroidaceae	rs2023437	17484	14	22045949	T	C	-0.0782325	0.0167634	5.01824e-06	0.1243	21.7771
537	family	28	Bacteroidaceae	rs66710942	17821	3	77215327	C	T	0.0488038	0.0107412	5.86259e-06	0.4155	20.642
538	family	29	Bacteroidaceae	rs6795673	18301	3	10593224	C	T	0.0538565	0.0105251	3.37909e-07	0.4115	26.1803
539	family	30	Bacteroidaceae	rs9507307	18184	13	24910476	C	T	0.0604456	0.0129128	2.1271e-06	0.1899	21.91
540	family	31	BacteroidalesS24_7group	rs10872669	7368	6	151515172	A	G	-0.123071	0.0275665	9.4901e-06	0.1074	19.9263
541	family	32	BacteroidalesS24_7group	rs12748533	7948	1	242767252	G	T	-0.0821108	0.0172701	2.59019e-06	0.2972	22.5998
542	family	33	BacteroidalesS24_7group	rs17043785	5208	2	53139362	T	C	-0.176187	0.0347133	5.11837e-07	0.05964	25.7507
543	family	34	BacteroidalesS24_7group	rs61508842	7576	3	158653545	T	C	0.122574	0.0272389	7.82782e-06	0.1223	20.2445
544	family	35	BacteroidalesS24_7group	rs689695	7954	15	47352866	C	A	0.0814578	0.0167057	1.28039e-06	0.3658	23.7699
545	family	36	BacteroidalesS24_7group	rs738193	7778	22	25943322	T	C	0.0847328	0.0165856	3.82163e-07	0.3549	26.0933
546	family	37	BacteroidalesS24_7group	rs78609301	7953	6	63236747	A	G	-0.0867065	0.0195709	7.09297e-06	0.2167	19.6234
547	family	38	BacteroidalesS24_7group	rs941000	7778	7	90714667	C	T	0.0850266	0.0163382	3.15557e-07	0.4085	27.0762
548	family	39	Bifidobacteriaceae	rs10831953	14915	11	13098051	G	A	0.0537537	0.0123746	9.94742e-06	0.333	18.8668
549	family	40	Bifidobacteriaceae	rs12446429	14008	16	898055	T	C	0.0810099	0.019073	8.52886e-06	0.1362	18.0374
550	family	41	Bifidobacteriaceae	rs13020688	14795	2	192878532	G	A	0.0584045	0.0122081	1.57375e-06	0.3529	22.8841
551	family	42	Bifidobacteriaceae	rs182549	14915	2	136616754	C	T	0.11707	0.0126703	5.942e-20	0.4911	85.3602
552	family	43	Bifidobacteriaceae	rs4957061	14795	5	521096	T	C	0.0569873	0.0116907	1.1517e-06	0.4652	23.7582
553	family	44	Bifidobacteriaceae	rs540489	14688	17	72897722	T	G	-0.0632518	0.013817	5.36811e-06	0.2336	20.9538
554	family	45	Bifidobacteriaceae	rs55888705	14914	4	1517826	A	G	0.053673	0.0120586	8.66208e-06	0.3867	19.8088
555	family	46	Bifidobacteriaceae	rs6899771	14150	6	97406220	A	G	-0.0914312	0.0202604	7.27995e-06	0.09543	20.3626
556	family	47	Bifidobacteriaceae	rs7174549	14915	15	92463303	C	T	0.0551726	0.0124655	6.8678e-06	0.3559	19.5872
557	family	48	Bifidobacteriaceae	rs7322849	14915	13	112859829	T	C	0.110676	0.0200996	1.74032e-08	0.09642	30.3161
558	family	49	Bifidobacteriaceae	rs857444	14914	6	14617591	C	T	0.0553965	0.0120669	3.82492e-06	0.3608	21.0723
559	family	50	Christensenellaceae	rs117186816	4310	11	123936128	G	A	-0.206476	0.0436362	6.51964e-06	0.06461	22.379
560	family	51	Christensenellaceae	rs12380890	16846	9	38002256	A	G	-0.0503972	0.0111047	5.78132e-06	0.4274	20.5942
561	family	52	Christensenellaceae	rs12657403	16245	5	3174785	A	G	0.078108	0.0171887	5.59276e-06	0.1064	20.6468
562	family	53	Christensenellaceae	rs4076564	3730	6	169640257	G	A	-0.188623	0.039209	8.06105e-06	0.03877	23.1305
563	family	54	Christensenellaceae	rs62573205	16838	9	137786999	G	A	-0.0654804	0.0133503	1.48853e-06	0.1918	24.0541
564	family	55	Christensenellaceae	rs7211194	16436	17	13541941	C	T	0.0492094	0.0110916	9.93998e-06	0.4314	19.6812
565	family	56	Christensenellaceae	rs72706624	14869	9	15518852	G	T	0.0882626	0.0197575	6.3775e-06	0.1014	19.9541
566	family	57	Christensenellaceae	rs77867022	4033	7	120333701	G	T	-0.160443	0.0379589	8.81983e-06	0.02584	17.8567
567	family	58	Christensenellaceae	rs870002	16847	8	62220151	C	T	0.0488951	0.0109817	6.54323e-06	0.496	19.8217
568	family	59	Christensenellaceae	rs892686	16847	9	83043376	A	G	0.0506107	0.0109651	4.12367e-06	0.4513	21.3015
569	family	60	Christensenellaceae	rs9608766	16185	22	29828040	T	C	-0.0682134	0.01496	3.33084e-06	0.1481	20.7886
570	family	61	Clostridiaceae1	rs10875374	14253	1	101804809	C	T	-0.0536759	0.0119436	8.09821e-06	0.4483	20.1943
571	family	62	Clostridiaceae1	rs12186080	14244	3	132596627	G	A	0.0748236	0.016246	5.33957e-06	0.161	21.2092
572	family	63	Clostridiaceae1	rs12341505	14250	9	136710881	G	A	0.0814503	0.0179338	4.54486e-06	0.1113	20.6243
573	family	64	Clostridiaceae1	rs2795528	6411	10	43270264	G	A	-0.180969	0.0390911	3.80626e-06	0.04871	21.4248
574	family	65	Clostridiaceae1	rs2817172	13789	1	3041519	C	T	0.0563367	0.012392	5.27026e-06	0.4125	20.665
575	family	66	Clostridiaceae1	rs4723021	13682	7	30934659	T	C	-0.106376	0.0241944	7.42147e-06	0.05765	19.3284
576	family	67	Clostridiaceae1	rs550843	14234	6	165722832	T	C	-0.0734787	0.0168383	7.09119e-06	0.1491	19.0399
577	family	68	Clostridiaceae1	rs56188186	13218	16	87710690	A	G	0.0967774	0.0217471	8.24444e-06	0.07555	19.8006
578	family	69	Clostridiaceae1	rs62397761	14248	6	48093014	A	G	0.0615805	0.0136198	9.07706e-06	0.2863	20.4401
579	family	70	Clostridiaceae1	rs881532	14250	22	47806774	A	G	-0.0533035	0.0119011	7.89662e-06	0.4771	20.0576
580	family	71	ClostridialesvadinBB60group	rs10517600	10512	4	155632958	T	G	0.0626993	0.0139364	6.82768e-06	0.4642	20.2367
581	family	72	ClostridialesvadinBB60group	rs10904722	10512	10	6714424	C	T	-0.0672314	0.0147123	5.04837e-06	0.2813	20.8785
582	family	73	ClostridialesvadinBB60group	rs118104867	4095	8	123977538	C	T	0.214464	0.0455098	3.43598e-06	0.04871	22.1966
583	family	74	ClostridialesvadinBB60group	rs13409132	5913	2	205616346	A	G	-0.165419	0.0352154	4.37231e-06	0.04473	22.0575
584	family	75	ClostridialesvadinBB60group	rs17121075	10512	14	85856796	G	A	0.0769254	0.0172234	7.91417e-06	0.168	19.9444
585	family	76	ClostridialesvadinBB60group	rs2191834	10511	2	229942951	G	T	0.0746375	0.0159136	2.50195e-06	0.2396	21.9935
586	family	77	ClostridialesvadinBB60group	rs28691777	10199	17	58149405	C	T	0.137134	0.0266996	6.95697e-07	0.07157	26.375
587	family	78	ClostridialesvadinBB60group	rs34088226	9716	5	4308946	A	G	-0.117807	0.026924	7.66216e-06	0.07058	19.1414
588	family	79	ClostridialesvadinBB60group	rs55682560	9183	15	87392290	C	T	-0.131519	0.0261319	4.97034e-07	0.06958	25.3247
589	family	80	ClostridialesvadinBB60group	rs6588624	10512	1	56849539	G	A	-0.0662317	0.0138147	1.79287e-06	0.4712	22.981
590	family	81	ClostridialesvadinBB60group	rs66714985	10512	8	3305122	A	C	0.116908	0.0252447	4.85334e-06	0.08449	21.442
591	family	82	ClostridialesvadinBB60group	rs7226487	10505	18	74373125	A	G	-0.0643682	0.0138701	3.58282e-06	0.4761	21.5327
592	family	83	ClostridialesvadinBB60group	rs7538034	10420	1	71391694	T	G	-0.078598	0.0165982	2.36706e-06	0.2078	22.419
593	family	84	ClostridialesvadinBB60group	rs7725895	10512	5	142244898	A	G	-0.116224	0.0240367	3.94356e-06	0.08946	23.3753
594	family	85	ClostridialesvadinBB60group	rs989682	10129	3	15564453	A	G	0.070194	0.0155364	6.8471e-06	0.2823	20.4086
595	family	86	Coriobacteriaceae	rs11073596	17527	15	86433579	T	G	0.0510212	0.0114339	8.14449e-06	0.34	19.9096
596	family	87	Coriobacteriaceae	rs11250875	17690	10	1922731	T	C	0.06075	0.0130939	4.82844e-06	0.2087	21.5232
597	family	88	Coriobacteriaceae	rs11656361	16665	17	8121332	A	C	0.0773006	0.017553	8.02017e-06	0.1292	19.3915
598	family	89	Coriobacteriaceae	rs12974142	17413	19	52895166	G	A	0.0789796	0.0177205	8.51232e-06	0.1083	19.8623
599	family	90	Coriobacteriaceae	rs13307134	17527	7	105084680	C	T	0.0565686	0.0126265	7.79931e-06	0.2356	20.0695
600	family	91	Coriobacteriaceae	rs1397793	17527	5	90471451	G	A	-0.0498855	0.0112446	9.77381e-06	0.3857	19.6792
601	family	92	Coriobacteriaceae	rs1816223	17688	12	11494021	A	G	-0.0586265	0.0129006	4.84114e-06	0.2107	20.65
602	family	93	Coriobacteriaceae	rs240104	17577	1	176571431	T	C	-0.0603429	0.0126849	1.51603e-06	0.2445	22.6271
603	family	94	Coriobacteriaceae	rs2442778	13472	3	11654412	G	A	-0.116408	0.0258545	9.02703e-06	0.04573	20.2689
604	family	95	Coriobacteriaceae	rs3025411	15671	9	136512906	A	G	0.0926543	0.0209468	8.26912e-06	0.1044	19.5632
605	family	96	Coriobacteriaceae	rs34739816	16593	17	37376685	G	T	0.0965017	0.0207666	3.88358e-06	0.08151	21.5917
606	family	97	Coriobacteriaceae	rs67561917	17333	20	62072077	A	G	-0.0714367	0.0154113	5.39129e-06	0.1421	21.4838
607	family	98	Coriobacteriaceae	rs719099	17687	10	65799217	A	G	0.0778402	0.0155815	5.43317e-07	0.1362	24.954
608	family	99	Coriobacteriaceae	rs8010111	15996	14	39660509	G	A	-0.103377	0.0229286	6.89624e-06	0.06461	20.3253
609	family	100	Defluviitaleaceae	rs112893842	8203	9	8786663	T	C	0.110761	0.0232545	2.75032e-06	0.09742	22.6807
610	family	101	Defluviitaleaceae	rs1582238	8002	1	118723685	T	C	0.0801923	0.0167061	1.692e-06	0.3718	23.036
611	family	102	Defluviitaleaceae	rs17051335	8031	4	122202910	C	T	-0.134314	0.0292201	4.58117e-06	0.07952	21.1235
612	family	103	Defluviitaleaceae	rs1908593	8203	18	59026148	T	C	0.070223	0.0156601	7.859e-06	0.4622	20.1032
613	family	104	Defluviitaleaceae	rs4344384	8200	10	66407366	G	T	0.0708803	0.0156121	5.86011e-06	0.4742	20.6074
614	family	105	Defluviitaleaceae	rs4677103	8002	3	72207794	A	G	0.0977203	0.0197033	9.42189e-07	0.171	24.5915
615	family	106	Defluviitaleaceae	rs540220	7887	9	93331308	T	C	-0.123954	0.0289814	9.48137e-06	0.05964	18.2881
616	family	107	Defluviitaleaceae	rs55658617	6676	21	41811003	T	C	0.177314	0.0361845	1.40608e-06	0.06958	24.0056
617	family	108	Defluviitaleaceae	rs72731813	7786	4	147414743	C	T	-0.149751	0.0293415	2.75777e-07	0.08151	26.0414
618	family	109	Defluviitaleaceae	rs9608282	7736	22	24804081	T	G	0.139014	0.0299429	4.60831e-06	0.06561	21.5485
619	family	110	Defluviitaleaceae	rs9725395	8031	1	85205632	A	G	-0.138357	0.0295185	3.4137e-06	0.08748	21.9636
620	family	111	Desulfovibrionaceae	rs11599763	15142	10	11855599	T	C	-0.0555931	0.0117493	2.49704e-06	0.3897	22.385
621	family	112	Desulfovibrionaceae	rs17791387	15045	9	81834426	A	G	-0.0729251	0.0154381	2.09678e-06	0.1412	22.3106
622	family	113	Desulfovibrionaceae	rs2692012	13080	1	203991605	A	G	0.114231	0.0253568	1.5639e-06	0.06362	20.2913
623	family	114	Desulfovibrionaceae	rs2838334	15142	21	45064961	G	A	0.0571419	0.012423	3.82375e-06	0.3231	21.1544
624	family	115	Desulfovibrionaceae	rs3935584	15140	2	233929283	C	T	-0.0525838	0.0115757	6.78137e-06	0.496	20.6324
625	family	116	Desulfovibrionaceae	rs4506934	15035	17	2856662	C	T	-0.0943381	0.020138	3.16043e-06	0.1123	21.9424
626	family	117	Desulfovibrionaceae	rs6058181	15074	20	33694801	C	T	0.0834742	0.0166111	2.69912e-07	0.1233	25.2494
627	family	118	Desulfovibrionaceae	rs72647048	15142	8	57865378	T	C	-0.0770089	0.017089	9.60885e-06	0.1163	20.3043
628	family	119	Desulfovibrionaceae	rs9928243	15141	16	71541641	C	A	-0.0541732	0.0117819	4.48478e-06	0.4254	21.1389
629	family	120	Enterobacteriaceae	rs11026530	13485	11	22379097	T	C	0.0822408	0.0186379	9.42684e-06	0.1342	19.4678
630	family	121	Enterobacteriaceae	rs2374342	13577	2	42133542	C	A	0.0582927	0.0126195	4.51618e-06	0.3569	21.3345
631	family	122	Enterobacteriaceae	rs35673018	13326	16	54327745	G	A	0.0899642	0.0202934	7.63109e-06	0.09443	19.65
632	family	123	Enterobacteriaceae	rs504442	13578	18	55145547	T	G	0.084159	0.0189479	5.17092e-06	0.1392	19.7249
633	family	124	Enterobacteriaceae	rs62210023	13515	20	55340092	A	G	0.0606754	0.0130125	3.13163e-06	0.3519	21.739
634	family	125	Enterobacteriaceae	rs78143293	13572	18	57672335	A	G	-0.0848521	0.0170415	1.19564e-06	0.1441	24.7882
635	family	126	Enterobacteriaceae	rs79757635	13419	13	110840418	C	A	0.0758597	0.0171286	9.31857e-06	0.161	19.6117
636	family	127	Erysipelotrichaceae	rs1074800	17789	5	3002546	A	G	0.0492438	0.010887	6.14583e-06	0.3986	20.4567
637	family	128	Erysipelotrichaceae	rs10781552	17789	10	133897233	C	T	-0.0552212	0.0116074	2.33114e-06	0.3121	22.6304
638	family	129	Erysipelotrichaceae	rs17530232	16622	13	40385457	A	G	0.10305	0.0224648	2.79123e-06	0.07654	21.0397
639	family	130	Erysipelotrichaceae	rs1884466	18205	1	64139196	C	T	-0.0475363	0.0106939	9.52701e-06	0.4513	19.7576
640	family	131	Erysipelotrichaceae	rs2300774	18216	3	195793712	G	A	0.0524152	0.0106784	8.95466e-07	0.4076	24.0911
641	family	132	Erysipelotrichaceae	rs290833	17789	1	97457427	T	G	-0.0497374	0.0111376	8.029e-06	0.3688	19.9402
642	family	133	Erysipelotrichaceae	rs35161940	18213	17	70327224	T	C	-0.0806041	0.0167641	1.8451e-06	0.1272	23.1157
643	family	134	Erysipelotrichaceae	rs4078432	17789	14	48997206	C	T	-0.0608929	0.0133764	4.23104e-06	0.1809	20.7209
644	family	135	Erysipelotrichaceae	rs56970041	18217	14	80357610	T	G	0.0724144	0.0164471	5.40344e-06	0.1113	19.3832
645	family	136	Erysipelotrichaceae	rs62504403	16981	8	38803551	C	T	0.0681159	0.0127883	1.12265e-07	0.2356	28.3673
646	family	137	Erysipelotrichaceae	rs7234058	16874	18	5830507	T	C	-0.0945759	0.0194091	9.12341e-07	0.09742	23.741
647	family	138	Erysipelotrichaceae	rs7826267	17586	8	2954952	T	G	-0.0839071	0.0199131	9.28449e-06	0.07455	17.753
648	family	139	Erysipelotrichaceae	rs8003149	18213	14	56156504	C	T	0.0538798	0.0116888	4.08475e-06	0.2823	21.2454
649	family	140	FamilyXI	rs10759623	3156	9	115821485	C	T	-0.162115	0.032151	5.78312e-07	0.1809	25.4086
650	family	141	FamilyXI	rs11547158	3133	7	148921732	A	G	-0.177599	0.0372795	2.70219e-06	0.1203	22.6812
651	family	142	FamilyXI	rs17379710	3156	11	35334668	T	C	-0.116383	0.0252125	3.97107e-06	0.4354	21.2949
652	family	143	FamilyXI	rs2155352	3150	11	95357209	A	G	-0.150538	0.0302319	6.63432e-07	0.2286	24.7789
653	family	144	FamilyXI	rs2156611	3155	18	43345864	T	C	-0.112486	0.0251099	9.42661e-06	0.492	20.0555
654	family	145	FamilyXI	rs3733511	3156	4	119955787	A	G	0.128253	0.0274718	3.38554e-06	0.2942	21.7816
655	family	146	FamilyXI	rs488164	3149	1	239995451	T	G	0.117998	0.025516	4.79785e-06	0.3837	21.3721
656	family	147	FamilyXI	rs697771	3152	16	54115200	A	G	-0.117677	0.0251491	3.19372e-06	0.4324	21.8808
657	family	148	FamilyXIII	rs10404377	16269	19	16174657	C	A	-0.0503183	0.011165	6.99027e-06	0.4225	20.3086
658	family	149	FamilyXIII	rs118170811	9645	10	102366896	A	G	0.151619	0.0317112	1.80357e-06	0.03976	22.8556
659	family	150	FamilyXIII	rs482905	16737	1	166557202	G	T	0.0596528	0.012717	3.72345e-06	0.2495	22.0008
660	family	151	FamilyXIII	rs6501525	16269	17	70218627	A	G	0.0561559	0.0115587	1.23726e-06	0.3857	23.6003
661	family	152	FamilyXIII	rs66753613	16269	1	39212021	G	A	0.0651136	0.0144251	8.08288e-06	0.2048	20.3728
662	family	153	FamilyXIII	rs6797051	16737	3	88995218	C	T	-0.0805984	0.0171364	4.89281e-06	0.1173	22.1188
663	family	154	FamilyXIII	rs7514702	16737	1	186914023	T	C	-0.0663236	0.0141626	3.91642e-06	0.1769	21.9281
664	family	155	Lachnospiraceae	rs10402491	18334	19	13425799	C	T	0.0661701	0.014851	7.58351e-06	0.1203	19.8503
665	family	156	Lachnospiraceae	rs11139361	18333	9	72179847	T	C	0.0494463	0.0110503	4.26262e-06	0.3628	20.0202
666	family	157	Lachnospiraceae	rs112040820	17512	17	80469064	A	G	0.0549584	0.0117086	2.41836e-06	0.2704	22.0298
667	family	158	Lachnospiraceae	rs11841382	18340	13	38004672	G	T	-0.0718128	0.017462	9.57773e-06	0.07356	16.911
668	family	159	Lachnospiraceae	rs11979110	18339	7	130436459	T	C	-0.0500924	0.0105069	1.81843e-06	0.4473	22.7274
669	family	160	Lachnospiraceae	rs1205443	17779	20	36876868	A	G	0.0501415	0.0112157	7.28844e-06	0.336	19.9844
670	family	161	Lachnospiraceae	rs12760724	18340	1	214031969	A	C	-0.0484566	0.0107934	7.26734e-06	0.3439	20.1531
671	family	162	Lachnospiraceae	rs13005175	16893	2	232469722	A	G	0.0993483	0.0218395	8.37071e-06	0.08847	20.6911
672	family	163	Lachnospiraceae	rs2159863	18340	4	10245354	A	G	-0.0585831	0.0128742	3.69557e-06	0.1978	20.7041
673	family	164	Lachnospiraceae	rs2910921	6549	5	32348593	T	C	0.160302	0.035832	8.41974e-06	0.04473	20.008
674	family	165	Lachnospiraceae	rs3127230	18340	10	103392503	C	T	-0.0503537	0.0112201	6.20325e-06	0.334	20.1384
675	family	166	Lachnospiraceae	rs35524804	17859	9	100113683	T	C	-0.0607481	0.0125216	2.44999e-06	0.2674	23.5342
676	family	167	Lachnospiraceae	rs7359994	18340	19	29408858	T	C	-0.0503142	0.0112482	5.35899e-06	0.332	20.0065
677	family	168	Lachnospiraceae	rs79086868	17522	9	133791605	T	C	0.0776723	0.0164472	3.01422e-06	0.1093	22.2996
678	family	169	Lachnospiraceae	rs959845	17859	4	186906801	C	T	-0.0493666	0.0107801	5.1695e-06	0.4453	20.9686
679	family	170	Lachnospiraceae	rs9929145	15866	16	76559184	G	A	-0.125721	0.0245233	2.83594e-07	0.06163	26.2786
680	family	171	Lactobacillaceae	rs1530559	6750	2	135755629	G	A	0.0772453	0.0176921	9.65254e-06	0.4324	19.057
681	family	172	Lactobacillaceae	rs16861661	5385	1	18501459	G	A	-0.193287	0.0379293	2.70131e-07	0.0497	25.9595
682	family	173	Lactobacillaceae	rs62314653	6016	4	109896462	C	A	0.177082	0.0392269	6.5919e-06	0.06262	20.3721
683	family	174	Lactobacillaceae	rs74599091	4951	1	179720669	A	G	0.191613	0.0425039	7.69522e-06	0.03479	20.315
684	family	175	Lactobacillaceae	rs768253	7059	8	69010103	T	G	-0.0792344	0.0170604	3.60763e-06	0.3907	21.5638
685	family	176	Lactobacillaceae	rs77478751	3704	3	173151665	A	G	-0.219178	0.0473566	5.95946e-06	0.05368	21.409
686	family	177	Lactobacillaceae	rs921925	7053	19	6928017	A	C	0.0999419	0.0201687	5.77195e-07	0.2624	24.5479
687	family	178	Lactobacillaceae	rs9345899	6602	6	67559323	A	G	-0.124042	0.0278946	9.4459e-06	0.1312	19.768
688	family	179	Methanobacteriaceae	rs10202904	3695	2	125440268	T	G	-0.121754	0.0235357	3.0143e-07	0.4672	26.747
689	family	180	Methanobacteriaceae	rs10424197	3698	19	46439321	G	A	-0.111274	0.0247517	9.27887e-06	0.325	20.1997
690	family	181	Methanobacteriaceae	rs4257531	3162	3	2086167	G	A	0.164498	0.0364959	7.44344e-06	0.1143	20.303
691	family	182	Methanobacteriaceae	rs6508769	3319	19	28827760	T	C	0.153519	0.0344519	8.22529e-06	0.165	19.8444
692	family	183	Methanobacteriaceae	rs6776814	3385	3	15053083	T	C	-0.199566	0.0411825	1.63062e-06	0.08946	23.4688
693	family	184	Methanobacteriaceae	rs73068003	3692	7	10773932	G	T	-0.15814	0.0351803	8.44583e-06	0.1223	20.1953
694	family	185	Methanobacteriaceae	rs73457410	3498	13	41956181	A	G	0.21534	0.0436695	1.40855e-06	0.0666	24.3021
695	family	186	Methanobacteriaceae	rs75208022	3203	12	21338861	C	T	-0.227245	0.048763	5.92103e-06	0.07654	21.7038
696	family	187	Methanobacteriaceae	rs894996	3582	4	104418307	C	A	0.216999	0.0449076	1.87557e-06	0.07157	23.3364
697	family	188	Oxalobacteraceae	rs111966731	4387	15	93941937	T	C	0.204031	0.0445746	4.56318e-06	0.07157	20.9421
698	family	189	Oxalobacteraceae	rs11246212	5130	11	610277	T	C	0.13607	0.0291797	4.50836e-06	0.1252	21.7369
699	family	190	Oxalobacteraceae	rs12004269	4726	9	19682560	G	T	0.196145	0.044523	5.53202e-06	0.05964	19.4
700	family	191	Oxalobacteraceae	rs1569853	4997	6	38550301	T	C	-0.140043	0.0281704	7.45179e-07	0.1382	24.7037
701	family	192	Oxalobacteraceae	rs17138946	4776	16	5984558	G	T	-0.189444	0.0430248	8.09008e-06	0.04672	19.3794
702	family	193	Oxalobacteraceae	rs36057338	4738	4	189935314	G	T	0.181604	0.0398742	6.25787e-06	0.07555	20.734
703	family	194	Oxalobacteraceae	rs4428215	5167	3	171947435	G	A	0.12561	0.0230053	4.87931e-08	0.2604	29.8005
704	family	195	Oxalobacteraceae	rs561239	4989	12	18793583	A	G	0.105525	0.0236769	7.1938e-06	0.2823	19.8558
705	family	196	Oxalobacteraceae	rs6000536	5166	22	37421469	C	T	-0.118383	0.0241355	7.38718e-07	0.2107	24.049
706	family	197	Oxalobacteraceae	rs62435498	4780	7	1794263	C	A	0.181521	0.0400608	7.45831e-06	0.06461	20.5227
707	family	198	Oxalobacteraceae	rs736744	5167	9	87514407	C	T	0.105642	0.0200648	1.49416e-07	0.4155	27.7099
708	family	199	Oxalobacteraceae	rs7993559	4989	13	23443627	C	A	0.0921059	0.0201114	5.03729e-06	0.4622	20.9661
709	family	200	Oxalobacteraceae	rs80330081	4672	4	67427392	A	C	-0.18756	0.0423688	6.63998e-06	0.06561	19.5885
710	family	201	Oxalobacteraceae	rs934049	4951	2	16056779	G	A	0.109751	0.0238636	4.21147e-06	0.2276	21.1433
711	family	202	Pasteurellaceae	rs10965428	8873	9	22718481	C	A	-0.119902	0.0258219	4.29151e-06	0.07952	21.5565
712	family	203	Pasteurellaceae	rs111582866	8616	16	48742489	G	A	-0.113957	0.0256403	7.06627e-06	0.1014	19.7486
713	family	204	Pasteurellaceae	rs12050685	9411	15	73477482	A	G	-0.0670948	0.015239	9.18513e-06	0.3598	19.3809
714	family	205	Pasteurellaceae	rs16970009	4703	17	32862601	A	G	0.187381	0.0429572	7.31531e-06	0.04374	19.0194
715	family	206	Pasteurellaceae	rs4822728	9412	22	26891808	T	C	0.0685479	0.0149032	4.71847e-06	0.4374	21.1512
716	family	207	Pasteurellaceae	rs6972479	8616	7	116918060	A	G	-0.0781862	0.0175366	7.74817e-06	0.2425	19.8733
717	family	208	Pasteurellaceae	rs72756943	8020	5	26531908	G	A	0.13988	0.0303029	3.35218e-06	0.08549	21.3027
718	family	209	Pasteurellaceae	rs73139353	4047	3	97972214	A	C	-0.222573	0.0484634	8.71314e-06	0.06461	21.0815
719	family	210	Pasteurellaceae	rs76022354	3692	10	94306385	C	T	0.24289	0.0500406	1.82858e-06	0.0328	23.5471
720	family	211	Pasteurellaceae	rs78909003	3638	9	105650242	T	C	-0.241159	0.0498372	2.04893e-06	0.0497	23.4025
721	family	212	Pasteurellaceae	rs9382510	9410	6	55448491	C	T	-0.0881865	0.0169965	2.476e-07	0.2455	26.915
722	family	213	Pasteurellaceae	rs9895850	4737	17	64535013	T	C	-0.176406	0.041017	9.08251e-06	0.0497	18.4892
723	family	214	Pasteurellaceae	rs9938097	9402	16	84977389	T	C	-0.0710386	0.0158024	8.22604e-06	0.3668	20.2045
724	family	215	Peptococcaceae	rs117452796	3161	9	9423378	A	G	-0.257982	0.0549569	3.15296e-06	0.06759	22.0222
725	family	216	Peptococcaceae	rs12144792	10718	1	27418225	C	T	0.064399	0.0141246	5.82242e-06	0.3588	20.7839
726	family	217	Peptococcaceae	rs12634826	10381	3	182984048	T	G	-0.0739885	0.0150931	1.01109e-06	0.2952	24.0263
727	family	218	Peptococcaceae	rs12992764	10444	2	188895743	T	G	0.0684213	0.0141137	1.46158e-06	0.4026	23.4973
728	family	219	Peptococcaceae	rs150600492	9761	10	129175962	A	C	0.135774	0.0289757	2.31305e-06	0.06262	21.9521
729	family	220	Peptococcaceae	rs35703006	10715	8	28614217	G	T	0.0812655	0.0164355	4.94775e-07	0.2157	24.4435
730	family	221	Peptococcaceae	rs4990837	10718	8	3580757	A	G	0.0910387	0.0185869	1.74194e-06	0.174	23.9858
731	family	222	Peptococcaceae	rs75430375	8375	5	89252884	C	T	-0.147941	0.0317498	3.40849e-06	0.06461	21.7065
732	family	223	Peptococcaceae	rs75898026	10444	13	113561082	A	G	-0.0821779	0.0173541	2.0221e-06	0.1829	22.4192
733	family	224	Peptostreptococcaceae	rs10805326	16061	4	14324623	G	A	0.0566637	0.012276	4.03396e-06	0.2783	21.3031
734	family	225	Peptostreptococcaceae	rs117020988	6831	7	46710977	C	T	0.182411	0.0372126	1.02794e-06	0.06362	24.0212
735	family	226	Peptostreptococcaceae	rs12377846	3736	9	16786784	C	A	-0.252	0.0511627	7.26254e-07	0.04871	24.2473
736	family	227	Peptostreptococcaceae	rs12986312	15970	19	17414138	T	G	0.0571818	0.0125947	5.76718e-06	0.3221	20.6103
737	family	228	Peptostreptococcaceae	rs1467258	15584	17	38216487	G	A	0.072584	0.0162321	7.89804e-06	0.167	19.9929
738	family	229	Peptostreptococcaceae	rs1520207	16057	3	151781175	C	T	0.0525658	0.0112476	3.16548e-06	0.4374	21.839
739	family	230	Peptostreptococcaceae	rs4692811	16061	4	171180190	C	T	0.0642075	0.0126913	4.21123e-07	0.2644	25.5922
740	family	231	Peptostreptococcaceae	rs59865771	16040	16	89246670	C	T	-0.0573764	0.0127192	7.69029e-06	0.2813	20.3466
741	family	232	Peptostreptococcaceae	rs61841503	15333	10	17019559	G	A	0.0919658	0.0161331	9.8012e-09	0.1372	32.4908
742	family	233	Peptostreptococcaceae	rs6721459	16061	2	67852836	A	G	0.0509823	0.0111975	5.07756e-06	0.4394	20.7273
743	family	234	Peptostreptococcaceae	rs76982728	11185	7	44312824	T	C	0.124203	0.0266923	3.24058e-06	0.03877	21.6477
744	family	235	Peptostreptococcaceae	rs77540684	13495	10	14650535	T	G	0.106725	0.0245638	8.13712e-06	0.05169	18.8747
745	family	236	Peptostreptococcaceae	rs9573937	16061	13	77351196	A	G	-0.0693637	0.0142907	1.70589e-06	0.1769	23.556
746	family	237	Porphyromonadaceae	rs10762312	18028	10	71571863	G	A	-0.052368	0.0118814	8.70354e-06	0.2614	19.4243
747	family	238	Porphyromonadaceae	rs10858364	18028	9	138076081	G	T	0.055316	0.012085	4.31063e-06	0.2763	20.9489
748	family	239	Porphyromonadaceae	rs17065783	18028	3	62035586	A	G	-0.059133	0.0122235	1.79351e-06	0.2237	23.4002
749	family	240	Porphyromonadaceae	rs1980561	18028	14	63386516	A	G	-0.0485289	0.0109284	8.94542e-06	0.3857	19.717
750	family	241	Porphyromonadaceae	rs35233670	18024	17	63750903	T	C	-0.0473576	0.010602	7.90987e-06	0.4414	19.9507
751	family	242	Porphyromonadaceae	rs35961441	16374	1	240929774	A	C	0.0915257	0.0207306	8.37393e-06	0.07356	19.4899
752	family	243	Porphyromonadaceae	rs6953849	18028	7	69251692	A	G	0.0718149	0.0150724	2.4448e-06	0.1471	22.6994
753	family	244	Porphyromonadaceae	rs7330827	13754	13	23531802	T	C	-0.103842	0.0237355	8.04891e-06	0.07555	19.1375
754	family	245	Porphyromonadaceae	rs864093	18027	4	149825977	A	C	-0.0527939	0.0117499	9.598e-06	0.2565	20.1859
755	family	246	Prevotellaceae	rs12057990	14867	1	99470269	C	T	0.0589878	0.0132268	8.9748e-06	0.2406	19.8863
756	family	247	Prevotellaceae	rs12118202	14869	1	210681370	T	C	-0.0751986	0.0147265	5.54234e-07	0.1899	26.0712
757	family	248	Prevotellaceae	rs13069367	14860	3	71801830	A	C	-0.0539768	0.0119687	7.39489e-06	0.3549	20.3357
758	family	249	Prevotellaceae	rs148376875	14289	3	170126707	T	G	0.084515	0.0179163	2.08029e-06	0.1203	22.2489
759	family	250	Prevotellaceae	rs2206482	14808	20	9771109	T	G	-0.0569105	0.0117486	1.30377e-06	0.4423	23.4612
760	family	251	Prevotellaceae	rs2278540	14847	3	32408916	G	A	0.0554249	0.0123265	8.43592e-06	0.326	20.215
761	family	252	Prevotellaceae	rs34660375	14289	5	180283881	A	G	-0.0805894	0.0178291	7.40327e-06	0.1909	20.4284
762	family	253	Prevotellaceae	rs3758087	14871	8	23714609	T	C	0.0564199	0.0124655	8.60581e-06	0.2922	20.4827
763	family	254	Prevotellaceae	rs3860225	14871	1	111161677	A	G	0.083936	0.0167936	5.49682e-07	0.1382	24.9776
764	family	255	Prevotellaceae	rs4493272	14867	2	118910912	T	C	-0.0604992	0.0118027	3.02312e-07	0.4712	26.271
765	family	256	Prevotellaceae	rs4685827	14867	3	4864877	T	C	-0.0679529	0.0145407	2.77192e-06	0.2237	21.8366
766	family	257	Prevotellaceae	rs7252711	14540	19	17460999	A	G	-0.0740876	0.0161926	5.56586e-06	0.1272	20.9314
767	family	258	Prevotellaceae	rs7975087	14871	12	21404832	C	A	-0.0601448	0.0135454	7.59459e-06	0.2286	19.713
768	family	259	Prevotellaceae	rs912860	3479	14	33706908	G	A	-0.229046	0.0483124	9.2992e-07	0.02684	22.4636
769	family	260	Prevotellaceae	rs9586501	14868	13	105075823	G	A	0.0592681	0.0127329	2.58988e-06	0.3141	21.6634
770	family	261	Prevotellaceae	rs9958960	14061	18	63018983	G	A	-0.0914807	0.0173611	1.06324e-07	0.165	27.7614
771	family	262	Rhodospirillaceae	rs1035406	8483	5	119372737	G	A	-0.11354	0.0250863	5.84451e-06	0.0994	20.4797
772	family	263	Rhodospirillaceae	rs11591293	8500	10	113419797	G	T	0.0743184	0.0158724	2.67148e-06	0.4195	21.9182
773	family	264	Rhodospirillaceae	rs13336560	8010	16	88554243	C	T	-0.0701719	0.0158061	9.17333e-06	0.4563	19.7045
774	family	265	Rhodospirillaceae	rs1549633	8010	5	27945645	A	C	0.0999312	0.0218634	4.70392e-06	0.1561	20.8862
775	family	266	Rhodospirillaceae	rs1923415	8501	6	89268715	A	G	-0.0999238	0.0227326	9.63701e-06	0.1372	19.3169
776	family	267	Rhodospirillaceae	rs3754624	8496	2	225633812	C	T	0.0971389	0.0200064	1.7148e-06	0.162	23.5693
777	family	268	Rhodospirillaceae	rs4278423	8501	10	2670553	T	C	0.107529	0.0235725	3.12021e-06	0.1064	20.8037
778	family	269	Rhodospirillaceae	rs61933850	6830	12	73139398	G	A	0.164808	0.0360647	7.22582e-06	0.09046	20.877
779	family	270	Rhodospirillaceae	rs6679026	8497	1	78619512	T	C	0.111984	0.0251088	9.94679e-06	0.1074	19.8864
780	family	271	Rhodospirillaceae	rs7001029	8044	8	131958403	C	T	0.117366	0.0261324	5.3475e-06	0.09344	20.1658
781	family	272	Rhodospirillaceae	rs72714493	8497	1	92206218	A	G	0.0816858	0.0180791	7.34924e-06	0.2157	20.4097
782	family	273	Rhodospirillaceae	rs74354280	8501	4	134192918	C	T	-0.0911896	0.0204907	6.67295e-06	0.1531	19.8004
783	family	274	Rhodospirillaceae	rs76784716	8498	2	169033340	A	G	0.136049	0.0285767	1.48988e-06	0.07157	22.6603
784	family	275	Rhodospirillaceae	rs9813022	8498	3	13726736	A	G	-0.0842444	0.0163583	2.53124e-07	0.3022	26.5156
785	family	276	Rikenellaceae	rs10217435	17679	9	86052655	C	T	-0.0883756	0.0197506	6.5076e-06	0.08748	20.0195
786	family	277	Rikenellaceae	rs10832801	17199	11	17589129	A	C	-0.0534763	0.0122666	7.50417e-06	0.2674	19.003
787	family	278	Rikenellaceae	rs1939881	17434	11	95304834	G	A	-0.105589	0.0206213	5.64373e-07	0.05765	26.2157
788	family	279	Rikenellaceae	rs2447496	17199	8	99188924	G	A	-0.0549203	0.0121904	6.0861e-06	0.2833	20.2944
789	family	280	Rikenellaceae	rs2833282	17680	21	32496710	G	A	0.0711137	0.0156966	4.31106e-06	0.1282	20.5232
790	family	281	Rikenellaceae	rs36021379	17199	21	28515912	A	G	-0.0656005	0.0144903	7.1952e-06	0.1342	20.4932
791	family	282	Rikenellaceae	rs4264350	17668	15	71658642	T	C	-0.0526393	0.0108555	1.34832e-06	0.3936	23.5111
792	family	283	Rikenellaceae	rs59663348	17678	18	4069710	G	A	0.0570915	0.0125048	6.12244e-06	0.1948	20.8422
793	family	284	Rikenellaceae	rs62532512	17672	9	14158854	C	A	-0.0504257	0.0107399	2.76426e-06	0.4831	22.042
794	family	285	Rikenellaceae	rs6744030	17564	2	174257127	C	T	0.0696747	0.0157103	9.31514e-06	0.1382	19.6667
795	family	286	Rikenellaceae	rs6837275	17199	4	187842232	A	G	0.0570355	0.011887	1.447e-06	0.2535	23.0195
796	family	287	Rikenellaceae	rs74474130	11055	14	90270821	T	G	0.137747	0.0295688	3.61378e-06	0.06561	21.6981
797	family	288	Rikenellaceae	rs77885767	8478	14	21548634	C	T	-0.156209	0.0336482	2.84694e-06	0.04771	21.5471
798	family	289	Rikenellaceae	rs9389714	17680	6	100244667	C	T	-0.0636841	0.0143416	8.79066e-06	0.1789	19.7161
799	family	290	Rikenellaceae	rs9578457	9400	13	22867356	G	A	-0.141478	0.0315848	3.99449e-06	0.05666	20.0601
800	family	291	Rikenellaceae	rs9603208	17680	13	38044689	G	T	0.0821173	0.0159596	1.91801e-07	0.1034	26.4715
801	family	292	Ruminococcaceae	rs10093275	18335	8	69732887	C	T	0.0534595	0.011677	5.35228e-06	0.2823	20.9576
802	family	293	Ruminococcaceae	rs10166469	18314	2	29829167	T	C	-0.053336	0.0120209	8.5216e-06	0.2763	19.6843
803	family	294	Ruminococcaceae	rs1158100	18333	8	4555684	A	G	-0.0490539	0.0109865	8.60858e-06	0.3549	19.9335
804	family	295	Ruminococcaceae	rs1612733	15016	1	107661606	T	C	0.108708	0.0238006	4.22436e-06	0.05964	20.8589
805	family	296	Ruminococcaceae	rs17376049	18333	1	61425267	T	C	0.0848534	0.0172114	7.29619e-07	0.1083	24.303
806	family	297	Ruminococcaceae	rs2113833	4140	2	218216801	T	C	0.169146	0.0355009	1.14466e-06	0.04175	22.69
807	family	298	Ruminococcaceae	rs3009418	16407	1	147744468	C	A	0.0927607	0.0210123	8.69024e-06	0.07853	19.4862
808	family	299	Ruminococcaceae	rs55793120	12405	12	47384118	T	C	0.13822	0.0266152	1.44338e-07	0.0507	26.9658
809	family	300	Ruminococcaceae	rs56199908	5618	9	2801371	T	C	-0.199327	0.0410444	1.66414e-06	0.05368	23.5759
810	family	301	Ruminococcaceae	rs76724913	17516	1	24473669	T	G	0.0901053	0.0203104	9.60494e-06	0.07654	19.6794
811	family	302	Streptococcaceae	rs10028567	16549	4	53657577	C	T	-0.0934027	0.0190343	3.72497e-06	0.08151	24.0763
812	family	303	Streptococcaceae	rs11110281	15316	12	100584014	T	C	-0.130554	0.0225943	1.40137e-08	0.06759	33.3831
813	family	304	Streptococcaceae	rs16950051	14431	12	120729505	A	G	0.107008	0.0236973	5.33808e-06	0.05865	20.3878
814	family	305	Streptococcaceae	rs2370083	16516	14	97526750	G	T	-0.0842751	0.0184509	4.25666e-06	0.08847	20.8597
815	family	306	Streptococcaceae	rs2952251	16612	8	10143164	A	G	-0.0639298	0.0126525	3.72237e-07	0.2525	25.5272
816	family	307	Streptococcaceae	rs35344081	16624	16	991253	G	A	0.0609349	0.0129703	2.63845e-06	0.2406	22.0688
817	family	308	Streptococcaceae	rs57646748	16160	4	37452858	G	A	-0.088021	0.019876	7.88359e-06	0.06759	19.6093
818	family	309	Streptococcaceae	rs6806351	16198	3	132058723	T	C	-0.0619209	0.0135744	6.93793e-06	0.2087	20.8056
819	family	310	Streptococcaceae	rs77968078	15519	1	240441766	G	A	-0.0993013	0.0224788	7.9334e-06	0.05666	19.5123
820	family	311	Streptococcaceae	rs7916711	15515	10	28588269	A	G	0.0959639	0.021545	6.32732e-06	0.06461	19.8365
821	family	312	Streptococcaceae	rs957755	16627	7	46778653	T	G	-0.0642449	0.0142702	7.4151e-06	0.1909	20.2658
822	family	313	Veillonellaceae	rs111810795	15605	14	102897930	C	T	-0.0867108	0.0180573	1.72927e-06	0.1074	23.056
823	family	314	Veillonellaceae	rs114889439	3268	13	61597625	A	G	-0.253809	0.0539169	6.19028e-06	0.05268	22.1462
824	family	315	Veillonellaceae	rs12186441	5236	5	132646303	G	A	0.208096	0.0453999	4.52857e-06	0.03678	21.0015
825	family	316	Veillonellaceae	rs12668619	15971	7	21637810	A	G	0.055301	0.0117654	2.57364e-06	0.3549	22.0902
826	family	317	Veillonellaceae	rs12741784	15867	1	50088819	C	T	-0.0621452	0.0119266	1.28494e-07	0.336	27.1473
827	family	318	Veillonellaceae	rs1442060	15976	4	46366067	G	A	-0.0514024	0.0112125	4.50675e-06	0.494	21.0141
828	family	319	Veillonellaceae	rs1693340	15058	18	30208691	T	C	0.0818934	0.018245	9.25271e-06	0.1262	20.1443
829	family	320	Veillonellaceae	rs2175069	15976	4	23317124	A	G	-0.0526752	0.0114886	4.63558e-06	0.3857	21.0194
830	family	321	Veillonellaceae	rs2561116	15976	5	38348199	T	G	-0.083617	0.0187159	7.88518e-06	0.1133	19.9578
831	family	322	Veillonellaceae	rs2585520	15501	13	78785141	G	T	-0.0904972	0.0200428	5.26922e-06	0.0825	20.3844
832	family	323	Veillonellaceae	rs4263802	15976	8	138319508	G	A	0.050942	0.0114921	7.45003e-06	0.3837	19.647
833	family	324	Veillonellaceae	rs4461038	15973	15	78546996	A	G	-0.0554965	0.0119467	3.73474e-06	0.3062	21.5764
834	family	325	Veillonellaceae	rs4797169	15974	18	462180	T	C	0.0587799	0.0128297	4.49346e-06	0.2505	20.9881
835	family	326	Veillonellaceae	rs61264131	3075	6	139188534	A	C	0.202367	0.0464388	6.74544e-06	0.0497	18.9773
836	family	327	Veillonellaceae	rs6692542	15976	1	244391618	A	G	0.0534397	0.0118254	8.67975e-06	0.3728	20.4195
837	family	328	Veillonellaceae	rs6909981	15976	6	75534152	C	T	-0.0638697	0.0141765	5.47618e-06	0.2018	20.2953
838	family	329	Veillonellaceae	rs79535861	15061	13	38326692	A	C	0.100666	0.0207016	1.57687e-06	0.08847	23.643
839	family	330	Veillonellaceae	rs9345168	15976	6	92380922	C	A	0.0509102	0.0113253	8.48887e-06	0.4662	20.2049
840	family	331	Verrucomicrobiaceae	rs111862613	11621	12	130309670	T	C	0.0907065	0.0196746	3.73127e-06	0.166	21.2515
841	family	332	Verrucomicrobiaceae	rs117107102	4975	18	49473635	A	G	0.204683	0.0431573	2.91821e-06	0.04473	22.4844
842	family	333	Verrucomicrobiaceae	rs11729256	11861	4	95027272	T	C	0.0749798	0.0150177	6.7309e-07	0.2386	24.9235
843	family	334	Verrucomicrobiaceae	rs12908520	11863	15	97570657	G	A	0.0619104	0.0130946	2.15138e-06	0.4563	22.3496
844	family	335	Verrucomicrobiaceae	rs2602429	11690	16	81063149	C	T	0.0745516	0.0156195	2.69939e-06	0.2217	22.7775
845	family	336	Verrucomicrobiaceae	rs4242783	11690	10	5064327	G	A	0.0687992	0.0147694	2.75444e-06	0.2873	21.6955
846	family	337	Verrucomicrobiaceae	rs4936098	11858	11	130280667	A	G	0.0648691	0.0135928	1.12929e-06	0.34	22.7711
847	family	338	Verrucomicrobiaceae	rs61779207	11591	1	41074472	G	A	-0.0758811	0.0167762	6.63029e-06	0.1779	20.4553
848	family	339	Verrucomicrobiaceae	rs74542928	11216	4	100544188	T	C	0.112124	0.0236422	1.64613e-06	0.07853	22.4877
849	family	340	Verrucomicrobiaceae	rs9349825	11858	6	56341481	A	G	-0.0704354	0.0147128	2.51287e-06	0.2793	22.9149
850	family	341	Verrucomicrobiaceae	rs941682	11809	20	31867840	G	A	-0.0631526	0.0143767	9.58114e-06	0.3111	19.2925
851	family	342	Victivallaceae	rs11671100	3331	19	711637	A	C	-0.160034	0.0349472	4.08042e-06	0.2008	20.9575
852	family	343	Victivallaceae	rs11764871	3909	7	146808977	G	T	0.127099	0.025656	7.49289e-07	0.2505	24.5293
853	family	344	Victivallaceae	rs2944282	3555	7	57589803	T	C	-0.124197	0.0257026	1.56601e-06	0.3002	23.3358
854	family	345	Victivallaceae	rs34962571	3237	12	131103256	A	C	-0.186945	0.0418412	6.24824e-06	0.0825	19.9505
855	family	346	Victivallaceae	rs4396289	3913	11	9316730	C	T	-0.152918	0.0288525	1.53782e-07	0.16	28.0753
856	family	347	Victivallaceae	rs61702987	3906	2	31211657	T	C	0.145501	0.0300007	3.07921e-06	0.175	23.5097
857	family	348	Victivallaceae	rs62570196	3091	9	111086170	C	T	-0.246101	0.0483077	2.69852e-07	0.06859	25.9367
858	family	349	Victivallaceae	rs6545794	3916	2	60484909	A	G	-0.197786	0.0410495	5.97005e-07	0.08847	23.2034
859	family	350	Victivallaceae	rs7077363	3912	10	95286954	G	A	0.148942	0.0318366	2.83376e-06	0.164	21.8756
860	family	351	Victivallaceae	rs7314815	3912	12	102525047	G	A	0.101088	0.0225594	6.40086e-06	0.497	20.0688
861	family	352	Victivallaceae	rs7627405	3555	3	9968555	C	T	-0.134158	0.0301427	8.1942e-06	0.167	19.7981
862	genus	1	Faecalibacterium	rs10927394	3495	1	245267339	G	T	-0.232262	0.0512364	7.01885e-06	0.02684	20.5376
863	genus	2	Faecalibacterium	rs114946999	15673	2	37125235	C	T	-0.0861565	0.01896	5.69574e-06	0.09841	20.6463
864	genus	3	Faecalibacterium	rs11776390	16718	8	38593645	T	C	-0.078354	0.017183	6.39675e-06	0.08946	20.7907
865	genus	4	Faecalibacterium	rs1271565	17638	14	64044097	C	T	-0.0576251	0.0119649	1.30169e-06	0.2724	23.1929
866	genus	5	Faecalibacterium	rs12753492	17525	1	14201546	A	C	0.0641305	0.0149933	8.80273e-06	0.1491	18.2929
867	genus	6	Faecalibacterium	rs2835874	17567	21	39027901	T	C	-0.0866356	0.0196496	7.54405e-06	0.06958	19.4374
868	genus	7	Faecalibacterium	rs6910935	12640	6	131587157	A	G	0.134864	0.0277032	1.37848e-06	0.05368	23.6954
869	genus	8	Faecalibacterium	rs75499067	4526	16	6099863	C	T	0.227585	0.0465522	1.76448e-06	0.06362	23.8899
870	genus	9	Faecalibacterium	rs79656633	9080	1	111036827	T	C	0.145631	0.0323019	8.13557e-06	0.1054	20.3215
871	genus	10	Faecalibacterium	rs9536330	18082	13	53567017	T	C	-0.048317	0.010797	5.33258e-06	0.4085	20.0237
872	genus	11	FamilyXIIIAD3011group	rs11126423	13735	2	74195551	C	T	0.0904399	0.0196301	5.91249e-06	0.1133	21.2232
873	genus	12	FamilyXIIIAD3011group	rs11736617	13778	4	38917830	G	A	-0.0759493	0.0172101	9.02048e-06	0.1203	19.4724
874	genus	13	FamilyXIIIAD3011group	rs12812672	13565	12	18127597	T	C	-0.096065	0.020828	2.55807e-06	0.07356	21.2701
875	genus	14	FamilyXIIIAD3011group	rs149302	14192	5	14159925	T	C	-0.0645635	0.0143225	7.4818e-06	0.2127	20.3178
876	genus	15	FamilyXIIIAD3011group	rs16840310	14201	1	240694163	A	G	-0.0608052	0.0122149	6.75113e-07	0.3718	24.7765
877	genus	16	FamilyXIIIAD3011group	rs16940167	14201	15	58683697	C	T	0.0732552	0.0159898	3.90837e-06	0.169	20.986
878	genus	17	FamilyXIIIAD3011group	rs17156849	13352	7	28603985	G	A	-0.112891	0.0245292	4.19171e-06	0.06262	21.178
879	genus	18	FamilyXIIIAD3011group	rs62029761	9655	16	16006242	A	G	0.128753	0.0276002	3.89083e-06	0.06759	21.757
880	genus	19	FamilyXIIIAD3011group	rs62200412	13661	20	4618639	C	T	-0.0800851	0.0163834	5.80219e-07	0.171	23.8908
881	genus	20	FamilyXIIIAD3011group	rs72730932	13102	1	192019835	C	A	-0.0899559	0.0177107	6.88766e-07	0.164	25.7943
882	genus	21	FamilyXIIIAD3011group	rs739451	14197	9	136678954	C	T	0.0649589	0.0147534	7.8781e-06	0.1759	19.3834
883	genus	22	FamilyXIIIAD3011group	rs9276029	13566	6	32695336	A	G	-0.0811384	0.0185669	8.92766e-06	0.168	19.0947
884	genus	23	FamilyXIIIAD3011group	rs9837139	13527	3	29811865	A	G	0.10752	0.0240482	8.70808e-06	0.08151	19.9872
885	genus	24	FamilyXIIIUCG001	rs112362903	8579	17	33761027	A	G	-0.149047	0.0333271	7.8777e-06	0.04274	19.9963
886	genus	25	FamilyXIIIUCG001	rs12049454	12748	1	85228325	T	C	-0.0647298	0.0134065	1.17378e-06	0.3012	23.3081
887	genus	26	FamilyXIIIUCG001	rs1426266	12751	3	188224096	T	C	-0.0665521	0.0137151	1.24935e-06	0.2962	23.5429
888	genus	27	FamilyXIIIUCG001	rs3842897	12407	1	183503664	G	A	-0.112639	0.0242751	5.19705e-06	0.06461	21.5272
889	genus	28	FamilyXIIIUCG001	rs62414802	12750	6	76598635	C	T	-0.0611904	0.013457	4.29181e-06	0.2982	20.673
890	genus	29	FamilyXIIIUCG001	rs7119679	12445	11	94681786	G	A	-0.0809085	0.0174782	3.52494e-06	0.1501	21.4252
891	genus	30	FamilyXIIIUCG001	rs76463770	5651	3	45479090	A	G	0.19313	0.0419866	3.77476e-06	0.05169	21.1506
892	genus	31	FamilyXIIIUCG001	rs8076666	12265	17	78223817	A	G	0.088655	0.0198094	8.0183e-06	0.1362	20.0259
893	genus	32	Flavonifractor	rs114873521	9156	5	168218403	C	T	-0.130067	0.0294087	7.12522e-06	0.07654	19.5563
894	genus	33	Flavonifractor	rs11811696	10221	1	237351354	T	C	-0.116063	0.0241012	2.07346e-06	0.1103	23.1859
895	genus	34	Flavonifractor	rs12030302	10805	1	77887835	A	G	-0.0692276	0.0137467	5.6084e-07	0.4911	25.356
896	genus	35	Flavonifractor	rs34066017	10705	11	44849689	A	G	0.0764294	0.0159789	1.52086e-06	0.2455	22.8741
897	genus	36	Flavonifractor	rs806808	10801	10	32381186	T	C	0.0667272	0.0136557	1.17972e-06	0.4761	23.8723
898	genus	37	Fusicatenibacter	rs10439674	17381	21	42681392	A	G	-0.0572129	0.0130007	7.68485e-06	0.2018	19.3645
899	genus	38	Fusicatenibacter	rs167879	16542	20	55937366	C	T	-0.0659543	0.0148763	5.86893e-06	0.167	19.6538
900	genus	39	Fusicatenibacter	rs1864685	17374	17	70721782	A	C	-0.0494799	0.0108105	4.96161e-06	0.4652	20.9468
901	genus	40	Fusicatenibacter	rs2025938	15626	10	112177119	G	A	-0.0967298	0.0205426	2.98832e-06	0.07654	22.1695
902	genus	41	Fusicatenibacter	rs206581	17384	18	10370596	A	G	-0.0568339	0.0127894	8.95756e-06	0.2087	19.7453
903	genus	42	Fusicatenibacter	rs2132128	17370	8	15360718	G	A	-0.0771914	0.0160344	1.07686e-06	0.165	23.1729
904	genus	43	Fusicatenibacter	rs3303	16877	10	120447429	T	C	-0.0953657	0.020407	3.93891e-06	0.07654	21.8361
905	genus	44	Fusicatenibacter	rs4378146	17384	1	24927625	A	C	-0.0616691	0.0125259	7.20451e-07	0.2416	24.2364
906	genus	45	Fusicatenibacter	rs60254196	16978	7	148856720	A	G	-0.0492427	0.0109365	5.46739e-06	0.4592	20.2711
907	genus	46	Fusicatenibacter	rs62187631	16522	2	226649570	T	C	-0.0710571	0.015924	4.54526e-06	0.1402	19.9094
908	genus	47	Fusicatenibacter	rs62353480	16119	5	29595000	A	G	-0.0701397	0.0145589	1.56768e-06	0.171	23.2069
909	genus	48	Fusicatenibacter	rs6515626	7796	20	25257001	G	A	0.141575	0.0313559	7.28654e-06	0.06163	20.3809
910	genus	49	Fusicatenibacter	rs704418	16626	3	64252803	T	C	0.0739124	0.0151073	7.77428e-07	0.1859	23.9337
911	genus	50	Fusicatenibacter	rs73103914	17384	12	58658311	A	G	-0.0597324	0.0134458	8.29563e-06	0.1779	19.7333
912	genus	51	Fusicatenibacter	rs792108	16978	2	5532793	T	C	-0.0508345	0.0113843	8.49535e-06	0.3539	19.9366
913	genus	52	Fusicatenibacter	rs8028026	16522	15	88353215	A	G	-0.0792146	0.0180505	8.0633e-06	0.09145	19.2566
914	genus	53	Fusicatenibacter	rs8063430	15552	16	73821805	T	C	-0.104026	0.022217	4.9289e-06	0.05964	21.9211
915	genus	54	Fusicatenibacter	rs9905659	17384	17	70697344	G	A	-0.061617	0.0136576	7.30993e-06	0.1879	20.3518
916	genus	55	Gordonibacter	rs13412653	3723	2	30158494	A	C	0.107597	0.0239228	8.61141e-06	0.3539	20.2184
917	genus	56	Gordonibacter	rs16955299	3572	17	52957210	G	A	-0.196423	0.0433538	6.37019e-06	0.0835	20.5157
918	genus	57	Gordonibacter	rs322296	3595	7	136937189	G	A	0.17869	0.037722	4.02422e-06	0.1193	22.4268
919	genus	58	Gordonibacter	rs35042269	3595	4	8142607	C	A	-0.180293	0.0403296	8.10852e-06	0.1889	19.974
920	genus	59	Gordonibacter	rs3765837	3556	1	210628449	T	G	-0.190729	0.0433608	7.16906e-06	0.07853	19.3371
921	genus	60	Gordonibacter	rs4596722	3723	9	88787144	A	G	0.102908	0.0231571	9.0568e-06	0.4761	19.7378
922	genus	61	Gordonibacter	rs71545975	3556	7	47144505	A	G	-0.153972	0.0338918	7.03944e-06	0.173	20.6277
923	genus	62	Gordonibacter	rs72714787	3723	4	136768501	C	A	0.181405	0.0377102	1.42889e-06	0.1044	23.1285
924	genus	63	Gordonibacter	rs72939513	3435	1	83136096	A	G	-0.21399	0.0490592	7.98199e-06	0.05368	19.0148
925	genus	64	Gordonibacter	rs7294633	3723	12	29024534	C	T	0.12867	0.0249946	3.43763e-07	0.3509	26.4867
926	genus	65	Gordonibacter	rs768830	3723	7	18970607	G	A	0.149852	0.0333315	7.75583e-06	0.1292	20.2016
927	genus	66	Haemophilus	rs10781340	9037	9	78752170	G	A	0.0948915	0.0203221	4.32266e-06	0.166	21.7983
928	genus	67	Haemophilus	rs111582866	8370	16	48742489	G	A	-0.124265	0.026016	1.27347e-06	0.1014	22.8095
929	genus	68	Haemophilus	rs35509	8430	12	115493337	G	A	0.128249	0.0268779	2.00952e-06	0.07853	22.7622
930	genus	69	Haemophilus	rs4822728	9119	22	26891808	T	C	0.0705861	0.0151388	3.47849e-06	0.4374	21.7351
931	genus	70	Haemophilus	rs76022354	3618	10	94306385	C	T	0.244638	0.0505504	1.83031e-06	0.0328	23.4076
932	genus	71	Haemophilus	rs78909003	3559	9	105650242	T	C	-0.246256	0.0503924	1.66745e-06	0.0497	23.867
933	genus	72	Haemophilus	rs9328464	9119	6	8350917	T	C	0.0723095	0.0148799	1.42269e-06	0.492	23.6098
934	genus	73	Haemophilus	rs9382510	9117	6	55448491	C	T	-0.093521	0.0172649	7.12051e-08	0.2455	29.3358
935	genus	74	Haemophilus	rs9895850	4592	17	64535013	T	C	-0.192957	0.0416755	2.1406e-06	0.0497	21.4274
936	genus	75	Holdemanella	rs12513188	7700	4	71000791	G	A	0.0903906	0.0195276	4.6548e-06	0.2217	21.4208
937	genus	76	Holdemanella	rs17586763	3817	13	50932063	T	C	-0.227285	0.0510135	7.71949e-06	0.01789	19.84
938	genus	77	Holdemanella	rs1926302	7702	1	65153340	G	A	-0.107972	0.0231421	7.50141e-06	0.1531	21.7622
939	genus	78	Holdemanella	rs34187114	7704	8	138623633	C	A	-0.104505	0.022601	5.13495e-06	0.166	21.3752
940	genus	79	Holdemanella	rs35228298	7456	3	85392882	G	A	0.0934832	0.0202886	7.29849e-06	0.2465	21.225
941	genus	80	Holdemanella	rs4541991	7657	9	105004835	T	C	-0.0927334	0.0194435	2.10094e-06	0.2356	22.7411
942	genus	81	Holdemanella	rs607782	7456	6	4148609	T	C	-0.0854214	0.0172515	7.19447e-07	0.3817	24.5111
943	genus	82	Holdemanella	rs62113381	7310	19	7668225	T	C	-0.105447	0.0232029	5.53879e-06	0.159	20.6474
944	genus	83	Holdemanella	rs73011279	7456	19	15020095	T	C	-0.0961669	0.0199336	1.36046e-06	0.2078	23.2681
945	genus	84	Holdemanella	rs75764681	3003	10	4494630	T	C	-0.283103	0.0598999	1.94273e-06	0.06262	22.3227
946	genus	85	Holdemanella	rs8113760	7456	19	43851935	G	A	0.078999	0.01734	4.62395e-06	0.3519	20.7504
947	genus	86	Holdemania	rs10885477	8690	10	115332413	T	C	-0.135137	0.0301894	8.59833e-06	0.06163	20.0325
948	genus	87	Holdemania	rs11080063	9103	17	26789271	G	A	-0.0665238	0.0149837	6.66887e-06	0.4662	19.7069
949	genus	88	Holdemania	rs111745969	8233	15	93110222	A	G	0.120677	0.0265781	3.70776e-06	0.07952	20.6108
950	genus	89	Holdemania	rs113593397	8296	8	123973840	A	G	-0.128935	0.0282526	9.35728e-06	0.1024	20.8218
951	genus	90	Holdemania	rs116500994	8432	13	81685543	G	T	-0.13755	0.0293386	2.34479e-06	0.05169	21.9757
952	genus	91	Holdemania	rs12701617	9106	7	38292857	A	G	-0.0660617	0.0149427	9.51844e-06	0.4583	19.541
953	genus	92	Holdemania	rs1867876	9109	11	18768068	T	C	0.0842919	0.0162192	2.7388e-07	0.2942	27.0034
954	genus	93	Holdemania	rs4146507	9108	5	106209093	C	T	0.079488	0.0177002	7.22973e-06	0.2217	20.1628
955	genus	94	Holdemania	rs73139538	8095	7	63323145	G	A	-0.148594	0.0327469	7.77178e-06	0.05268	20.5851
956	genus	95	Holdemania	rs77293403	7585	5	77388406	A	G	0.164556	0.0341775	1.77466e-06	0.04573	23.1758
957	genus	96	Holdemania	rs80149660	3283	10	129908282	C	T	-0.232987	0.0519183	6.04217e-06	0.05865	20.1261
958	genus	97	Holdemania	rs9500080	9106	6	105737322	C	T	0.0926764	0.0178886	4.08515e-07	0.2346	26.8343
959	genus	98	Holdemania	rs9529719	9107	13	70856516	T	C	0.074038	0.0160494	5.96669e-06	0.325	21.2762
960	genus	99	Holdemania	rs967319	9108	3	60615680	T	C	0.0788638	0.0176744	8.38155e-06	0.2465	19.9054
961	genus	100	Howardella	rs10048062	3800	15	98476920	C	T	-0.147352	0.0336531	8.58873e-06	0.1074	19.1617
962	genus	101	Howardella	rs12452946	3800	17	17253288	A	G	-0.105833	0.0228941	3.80393e-06	0.499	21.3584
963	genus	102	Howardella	rs1484873	3608	18	43206985	A	G	-0.227831	0.046335	2.55918e-06	0.06859	24.1639
964	genus	103	Howardella	rs17167098	3586	7	133154356	G	A	-0.169366	0.0352068	1.12323e-06	0.1133	23.1289
965	genus	104	Howardella	rs2154047	3623	14	95452797	C	A	-0.192557	0.0420093	9.97042e-06	0.06759	20.9985
966	genus	105	Howardella	rs36081916	3216	7	93527414	T	C	-0.18123	0.0402987	4.7004e-06	0.1113	20.2119
967	genus	106	Howardella	rs3791893	3795	2	218819396	A	G	0.147035	0.034023	9.49716e-06	0.1233	18.6668
968	genus	107	Howardella	rs609430	3798	4	169178315	T	G	-0.112045	0.0239328	3.34484e-06	0.339	21.9065
969	genus	108	Howardella	rs672217	3611	18	60125134	G	A	0.164146	0.0349993	3.52468e-06	0.1412	21.9837
970	genus	109	Hungatella	rs10044993	4209	5	58424440	C	A	0.139547	0.0316748	8.06668e-06	0.1173	19.4002
971	genus	110	Hungatella	rs13128780	3999	4	166058998	T	C	-0.149725	0.0312777	1.74998e-06	0.1451	22.9035
972	genus	111	Hungatella	rs13249325	4209	8	14853525	T	G	-0.100023	0.0225883	9.69162e-06	0.3668	19.5984
973	genus	112	Hungatella	rs17092615	4009	14	95973619	G	A	0.152235	0.0337867	7.37677e-06	0.1243	20.2917
974	genus	113	Hungatella	rs72759041	3910	15	89577376	G	T	-0.126025	0.0282242	3.86095e-06	0.2346	19.9272
975	genus	114	Intestinibacter	rs10805326	12303	4	14324623	G	A	0.0775151	0.0139665	3.54544e-08	0.2783	30.7984
976	genus	115	Intestinibacter	rs11109097	11886	12	97928437	C	T	0.0624272	0.0138539	5.49484e-06	0.3121	20.3016
977	genus	116	Intestinibacter	rs118030283	8830	16	5993076	G	A	-0.151829	0.0324471	2.67439e-06	0.03777	21.8907
978	genus	117	Intestinibacter	rs16938435	12303	9	21502923	T	C	-0.112189	0.0235439	1.80097e-06	0.06064	22.7023
979	genus	118	Intestinibacter	rs2098844	12291	11	127703160	C	T	-0.0575295	0.0128416	6.78879e-06	0.4245	20.0667
980	genus	119	Intestinibacter	rs2702387	12291	4	179361262	A	G	0.0608559	0.0132145	4.25994e-06	0.3519	21.2046
981	genus	120	Intestinibacter	rs4327025	12303	15	92446683	G	A	-0.0810346	0.0154397	1.64326e-07	0.1948	27.5419
982	genus	121	Intestinibacter	rs447950	12303	5	148846426	A	G	0.0628342	0.0136652	5.63911e-06	0.2992	21.1391
983	genus	122	Intestinibacter	rs478972	10333	11	125663184	T	C	-0.142681	0.0297116	1.81991e-06	0.05964	23.0566
984	genus	123	Intestinibacter	rs6062862	12189	20	61325223	A	G	0.0924508	0.0204658	6.67984e-06	0.09443	20.4029
985	genus	124	Intestinibacter	rs62430350	7650	6	170918194	T	C	0.151096	0.0351476	6.84229e-06	0.05765	18.4756
986	genus	125	Intestinibacter	rs68093214	11886	3	70657785	C	T	0.0662258	0.0149877	9.25769e-06	0.2575	19.5213
987	genus	126	Intestinibacter	rs6875660	12293	5	159686256	C	T	0.0890455	0.0193905	3.05781e-06	0.1233	21.0851
988	genus	127	Intestinibacter	rs893394	11886	2	20054971	G	A	0.0583322	0.0130729	7.85038e-06	0.4195	19.9066
989	genus	128	Intestinibacter	rs9348442	12303	6	10303945	C	T	0.099082	0.0221625	6.25936e-06	0.08748	19.9839
990	genus	129	Intestinimonas	rs10262702	11766	7	66890843	T	C	0.0918017	0.0194885	2.06073e-06	0.1292	22.1857
991	genus	130	Intestinimonas	rs11258178	11766	10	13124513	A	G	0.0660742	0.0134139	6.98195e-07	0.4145	24.2595
992	genus	131	Intestinimonas	rs12226153	9023	11	94364293	A	G	-0.151142	0.0306922	5.12171e-07	0.06163	24.2449
993	genus	132	Intestinimonas	rs17067892	11544	8	3763540	C	T	0.107194	0.0250013	6.37926e-06	0.07654	18.3797
994	genus	133	Intestinimonas	rs1859797	11766	7	22007303	G	A	0.060368	0.0131793	4.12235e-06	0.496	20.9777
995	genus	134	Intestinimonas	rs2276760	12081	3	150620956	A	G	-0.0685234	0.0152546	7.84062e-06	0.2197	20.1746
996	genus	135	Intestinimonas	rs2731794	11079	5	17209391	C	T	0.120632	0.0257529	1.91744e-06	0.05964	21.9379
997	genus	136	Intestinimonas	rs2930225	12003	16	85327902	G	T	0.0729524	0.0152948	1.34622e-06	0.2584	22.7466
998	genus	137	Intestinimonas	rs4113676	3170	20	6218922	A	C	-0.218507	0.0490152	7.41635e-06	0.06163	19.8607
999	genus	138	Intestinimonas	rs4784055	3193	16	58818770	T	C	-0.175324	0.038599	8.71812e-07	0.05567	20.6185
1000	genus	139	Intestinimonas	rs62240188	10252	3	10611142	G	A	0.130074	0.0267179	2.20308e-06	0.06859	23.6968
1001	genus	140	Intestinimonas	rs6934519	12089	6	67200802	C	T	0.0692373	0.0151154	8.56956e-06	0.2753	20.9784
1002	genus	141	Intestinimonas	rs716604	12090	2	6514088	A	G	0.0818068	0.0165992	8.5663e-07	0.1879	24.2846
1003	genus	142	Intestinimonas	rs7170984	12090	15	93819735	T	C	-0.0658116	0.0140767	2.98356e-06	0.2903	21.8539
1004	genus	143	Intestinimonas	rs72982915	5591	2	140898088	C	T	0.183158	0.0402743	4.91157e-06	0.04573	20.6748
1005	genus	144	Intestinimonas	rs9823439	11766	3	17187502	T	C	-0.0581947	0.0131455	9.85876e-06	0.4414	19.5948
1006	genus	145	Lachnoclostridium	rs1031599	17398	3	66725825	G	T	-0.078627	0.0175644	6.31376e-06	0.08449	20.0367
1007	genus	146	Lachnoclostridium	rs12566975	17921	1	185091351	T	C	-0.0468097	0.0105787	9.57204e-06	0.493	19.5776
1008	genus	147	Lachnoclostridium	rs1528479	17477	2	167244051	G	A	-0.0497798	0.0111919	9.63976e-06	0.3698	19.781
1009	genus	148	Lachnoclostridium	rs1997204	14138	12	102046595	T	C	-0.108075	0.0242022	5.97081e-06	0.05268	19.9378
1010	genus	149	Lachnoclostridium	rs2385421	17903	18	19743455	A	G	0.0746186	0.0180734	7.13717e-06	0.1044	17.0438
1011	genus	150	Lachnoclostridium	rs3821998	17920	4	38694566	C	A	-0.0864066	0.0192519	6.72052e-06	0.08847	20.1417
1012	genus	151	Lachnoclostridium	rs4738679	17921	8	59370320	G	A	-0.0520267	0.011404	4.41754e-06	0.3648	20.8106
1013	genus	152	Lachnoclostridium	rs6112314	17842	20	19300846	A	C	-0.0561715	0.0108174	2.43212e-07	0.3966	26.961
1014	genus	153	Lachnoclostridium	rs615997	17911	3	23037786	T	C	0.0511752	0.0106491	2.02677e-06	0.499	23.0913
1015	genus	154	Lachnoclostridium	rs62285313	16991	3	177470032	A	G	0.0864203	0.0181565	1.58331e-06	0.08549	22.6524
1016	genus	155	Lachnoclostridium	rs72829893	12404	17	46694541	G	T	0.117472	0.0268103	5.57766e-06	0.06561	19.1954
1017	genus	156	Lachnoclostridium	rs78068103	17477	17	13816159	A	G	0.0886199	0.0194248	3.66519e-06	0.09145	20.8113
1018	genus	157	Lachnoclostridium	rs789029	17922	18	1053252	C	T	-0.0641288	0.0137974	3.75328e-06	0.1889	21.6005
1019	genus	158	Lachnospira	rs13157098	15947	5	176802250	A	G	-0.0768058	0.0155312	5.99315e-07	0.167	24.4525
1020	genus	159	Lachnospira	rs159484	16487	4	111995627	G	A	0.0794668	0.0176999	6.67622e-06	0.1133	20.1548
1021	genus	160	Lachnospira	rs2520509	16500	12	91006514	A	G	0.0519063	0.011578	7.41854e-06	0.3181	20.0966
1022	genus	161	Lachnospira	rs4686798	16497	3	186445436	T	C	0.0531826	0.0113747	2.73936e-06	0.3857	21.8576
1023	genus	162	Lachnospira	rs4923324	16490	11	25962890	G	A	-0.0617321	0.0133387	2.43593e-06	0.2386	21.4163
1024	genus	163	Lachnospira	rs56791201	16486	2	57701660	T	C	0.051823	0.0110697	2.92823e-06	0.4573	21.9141
1025	genus	164	LachnospiraceaeFCS020group	rs10093861	13772	8	121244406	G	A	-0.0568869	0.0121152	3.05624e-06	0.498	22.0445
1026	genus	165	LachnospiraceaeFCS020group	rs1254846	13172	10	44346094	G	A	0.105963	0.0232501	5.59664e-06	0.09145	20.7677
1027	genus	166	LachnospiraceaeFCS020group	rs1363769	3555	19	17865305	T	C	-0.200628	0.0449372	1.58163e-06	0.0328	19.9218
1028	genus	167	LachnospiraceaeFCS020group	rs2322265	13772	4	166588085	C	T	-0.0666305	0.0141577	5.20809e-06	0.2555	22.1463
1029	genus	168	LachnospiraceaeFCS020group	rs2862811	13772	3	165996415	T	C	0.0564927	0.0121736	3.91911e-06	0.4543	21.532
1030	genus	169	LachnospiraceaeFCS020group	rs35035870	5642	11	3248876	T	C	-0.190615	0.0414403	2.62028e-06	0.03579	21.1503
1031	genus	170	LachnospiraceaeFCS020group	rs3999074	13772	10	65563647	G	T	-0.0550587	0.0121847	6.55048e-06	0.4781	20.4155
1032	genus	171	LachnospiraceaeFCS020group	rs4452603	13487	6	71966268	T	G	0.0604208	0.0135965	8.9819e-06	0.2863	19.745
1033	genus	172	LachnospiraceaeFCS020group	rs7249113	13534	19	2571232	G	A	0.0679483	0.0133496	3.72097e-07	0.2813	25.9034
1034	genus	173	LachnospiraceaeFCS020group	rs72793667	12396	2	53946431	A	G	-0.116881	0.0246589	1.63421e-06	0.0835	22.463
1035	genus	174	LachnospiraceaeFCS020group	rs9308097	13542	4	165786478	A	G	0.055381	0.0123659	7.4729e-06	0.4523	20.0541
1036	genus	175	LachnospiraceaeFCS020group	rs9788306	13772	13	40419314	C	T	-0.062804	0.0130744	1.38618e-06	0.2843	23.071
1037	genus	176	LachnospiraceaeNC2004group	rs117467633	5077	17	21157406	T	C	-0.169687	0.0383169	9.13317e-06	0.06262	19.6042
1038	genus	177	LachnospiraceaeNC2004group	rs12127733	6226	1	234157721	G	A	0.115182	0.0246006	3.10594e-06	0.1779	21.9146
1039	genus	178	LachnospiraceaeNC2004group	rs12208226	5620	6	22725908	C	A	-0.154739	0.0340372	9.7484e-06	0.1064	20.6603
1040	genus	179	LachnospiraceaeNC2004group	rs12863463	5516	13	47512191	G	A	-0.156365	0.0345372	6.03984e-06	0.05467	20.4903
1041	genus	180	LachnospiraceaeNC2004group	rs17067076	4449	18	58229086	G	A	-0.154631	0.0352194	5.61206e-06	0.07654	19.268
1042	genus	181	LachnospiraceaeNC2004group	rs1928659	5516	9	29334137	T	C	0.102522	0.0226445	6.17241e-06	0.2495	20.4904
1043	genus	182	LachnospiraceaeNC2004group	rs1929743	6330	13	76829562	T	C	0.0837206	0.0190318	9.0551e-06	0.3121	19.3449
1044	genus	183	LachnospiraceaeNC2004group	rs3756315	6328	5	149544722	A	G	-0.0883469	0.0188397	3.32583e-06	0.339	21.9836
1045	genus	184	LachnospiraceaeNC2004group	rs6116753	6278	20	5330700	G	A	0.0994748	0.0209139	2.9225e-06	0.2396	22.616
1046	genus	185	LachnospiraceaeND3007group	rs2861203	15305	3	172950553	G	A	0.0572304	0.0127279	7.36931e-06	0.3191	20.2155
1047	genus	186	LachnospiraceaeND3007group	rs72776675	15302	10	14137663	T	C	-0.0647067	0.014797	8.71689e-06	0.175	19.1203
1048	genus	187	LachnospiraceaeND3007group	rs9932954	15222	16	1100633	A	G	-0.0561864	0.0115984	1.24882e-06	0.4284	23.4643
1049	genus	188	LachnospiraceaeNK4A136group	rs10952110	16764	7	8497922	G	T	0.0487709	0.0109614	9.08113e-06	0.4483	19.794
1050	genus	189	LachnospiraceaeNK4A136group	rs11263806	17236	17	35240097	A	G	-0.0524615	0.0116758	5.06517e-06	0.2783	20.1864
1051	genus	190	LachnospiraceaeNK4A136group	rs12611395	16486	19	21806125	A	G	-0.0902532	0.0199652	5.83039e-06	0.08946	20.4326
1052	genus	191	LachnospiraceaeNK4A136group	rs160061	17234	5	6116659	A	G	0.0513831	0.0108094	2.12198e-06	0.4682	22.5936
1053	genus	192	LachnospiraceaeNK4A136group	rs28540839	16764	8	84735080	A	C	0.0508285	0.0110591	9.34319e-06	0.4871	21.1214
1054	genus	193	LachnospiraceaeNK4A136group	rs2880566	17232	17	30016653	T	C	0.0599578	0.0134693	5.61428e-06	0.1879	19.8132
1055	genus	194	LachnospiraceaeNK4A136group	rs4955932	17236	3	55181375	T	C	-0.0492283	0.0109388	7.05426e-06	0.3956	20.2508
1056	genus	195	LachnospiraceaeNK4A136group	rs59805249	15195	5	90289997	T	C	0.0936162	0.0207982	9.45385e-06	0.09046	20.2578
1057	genus	196	LachnospiraceaeNK4A136group	rs68104925	17227	14	100177681	T	C	-0.0549104	0.0115385	2.36779e-06	0.3708	22.6443
1058	genus	197	LachnospiraceaeNK4A136group	rs7073658	17236	10	62175024	T	G	-0.0499621	0.0109693	5.2691e-06	0.4046	20.7432
1059	genus	198	LachnospiraceaeNK4A136group	rs73044693	12773	19	51256120	A	G	-0.10758	0.0229884	3.57256e-06	0.0666	21.8965
1060	genus	199	LachnospiraceaeNK4A136group	rs7616165	4094	3	190415145	G	T	-0.230542	0.0483465	2.77391e-06	0.03678	22.7279
1061	genus	200	LachnospiraceaeNK4A136group	rs76193507	3578	3	161749981	A	G	-0.22973	0.0499776	2.9309e-06	0.05666	21.1175
1062	genus	201	LachnospiraceaeNK4A136group	rs7832116	17219	8	4842929	A	G	-0.0714756	0.0151703	3.57084e-06	0.1461	22.1961
1063	genus	202	LachnospiraceaeNK4A136group	rs954878	17227	1	54578401	A	G	-0.0520656	0.0109082	1.78203e-06	0.4503	22.7795
1064	genus	203	LachnospiraceaeUCG001	rs12131224	9676	1	166199362	C	T	0.117095	0.02591	7.39863e-06	0.1163	20.42
1065	genus	204	LachnospiraceaeUCG001	rs2050911	10148	1	82384407	G	A	0.0751466	0.0153934	1.10648e-06	0.3042	23.8266
1066	genus	205	LachnospiraceaeUCG001	rs2371284	9961	12	56256262	T	C	-0.0761893	0.0170127	7.55967e-06	0.2227	20.0519
1067	genus	206	LachnospiraceaeUCG001	rs437876	10150	3	42568440	T	C	0.0784637	0.0144768	7.1655e-08	0.3728	29.3703
1068	genus	207	LachnospiraceaeUCG001	rs4981345	9961	14	21455973	T	C	-0.0681973	0.0149831	6.08596e-06	0.3509	20.7129
1069	genus	208	LachnospiraceaeUCG001	rs573933	10150	9	14477851	T	C	-0.107898	0.0232346	3.10508e-06	0.1024	21.5612
1070	genus	209	LachnospiraceaeUCG001	rs62496417	10150	7	96965504	T	G	-0.0748504	0.0165681	5.87504e-06	0.2714	20.4061
1071	genus	210	LachnospiraceaeUCG001	rs7341608	9917	8	56839500	T	C	-0.0784757	0.0177648	9.48124e-06	0.1899	19.5103
1072	genus	211	LachnospiraceaeUCG001	rs74034332	6004	16	79092359	G	A	0.168045	0.0382637	3.33351e-06	0.04573	19.2813
1073	genus	212	LachnospiraceaeUCG001	rs78848836	9506	1	53773248	A	G	-0.118868	0.0259753	3.38171e-06	0.0835	20.9371
1074	genus	213	LachnospiraceaeUCG001	rs8104225	9908	19	13962924	A	G	0.0892098	0.0197665	8.04216e-06	0.1491	20.3647
1075	genus	214	LachnospiraceaeUCG001	rs9403580	10095	6	145006780	C	T	0.107801	0.0229777	3.46785e-06	0.1093	22.006
1076	genus	215	LachnospiraceaeUCG001	rs985416	9917	3	148269083	C	T	0.0970258	0.0181807	1.45591e-07	0.2058	28.4752
1077	genus	216	LachnospiraceaeUCG004	rs11128180	14466	3	70592215	A	G	0.0648288	0.0140126	4.51737e-06	0.2237	21.4011
1078	genus	217	LachnospiraceaeUCG004	rs12072562	9176	1	105287469	T	C	0.133104	0.0303566	7.0737e-06	0.05169	19.2212
1079	genus	218	LachnospiraceaeUCG004	rs12673420	14463	7	71303007	G	A	0.0554351	0.0118375	2.98079e-06	0.4414	21.9274
1080	genus	219	LachnospiraceaeUCG004	rs12747809	14464	1	240359089	G	A	-0.062197	0.0125685	8.64875e-07	0.34	24.4858
1081	genus	220	LachnospiraceaeUCG004	rs12894272	14463	14	40536481	A	G	0.0579792	0.0125229	4.33949e-06	0.3002	21.4326
1082	genus	221	LachnospiraceaeUCG004	rs233486	13710	6	14817584	A	G	-0.0799088	0.017766	6.28457e-06	0.1243	20.2277
1083	genus	222	LachnospiraceaeUCG004	rs2444793	14463	6	81318836	C	T	-0.0542433	0.0118188	4.77076e-06	0.4702	21.0615
1084	genus	223	LachnospiraceaeUCG004	rs2726805	14466	4	183247601	A	G	0.0548397	0.0120844	6.30399e-06	0.4085	20.591
1085	genus	224	LachnospiraceaeUCG004	rs2882478	14466	2	49904589	G	A	-0.0577091	0.0118338	1.20811e-06	0.4553	23.7781
1086	genus	225	LachnospiraceaeUCG004	rs35182105	13170	12	24572337	A	G	-0.109724	0.024221	4.86508e-06	0.07256	20.519
1087	genus	226	LachnospiraceaeUCG004	rs6656451	14458	1	65990422	C	T	-0.05436	0.011947	5.56781e-06	0.4394	20.7005
1088	genus	227	LachnospiraceaeUCG004	rs7629954	12568	3	154242406	A	G	0.108441	0.023825	5.77222e-06	0.06859	20.7134
1089	genus	228	LachnospiraceaeUCG008	rs10741777	7014	11	19572557	T	C	-0.0973842	0.0194791	7.68659e-07	0.2614	24.987
1090	genus	229	LachnospiraceaeUCG008	rs10793103	7014	11	74391775	C	T	0.0974344	0.0181279	9.34937e-08	0.3042	28.8805
1091	genus	230	LachnospiraceaeUCG008	rs10801803	7017	1	90818872	G	A	-0.117029	0.0243085	1.40029e-06	0.162	23.1712
1092	genus	231	LachnospiraceaeUCG008	rs13024781	7016	2	168628871	T	C	-0.0798769	0.0168846	2.29166e-06	0.497	22.3738
1093	genus	232	LachnospiraceaeUCG008	rs57091572	6950	6	81214803	A	G	-0.110443	0.0235801	2.85822e-06	0.1402	21.9309
1094	genus	233	LachnospiraceaeUCG008	rs61944774	6000	12	129539818	A	G	0.179838	0.0393797	6.34122e-06	0.05765	20.8484
1095	genus	234	LachnospiraceaeUCG008	rs62277846	7016	2	228100140	C	T	0.102292	0.0212319	1.58892e-06	0.2356	23.2052
1096	genus	235	LachnospiraceaeUCG008	rs67078837	7016	4	114220647	T	C	-0.0845848	0.0170693	7.68189e-07	0.4583	24.5489
1097	genus	236	LachnospiraceaeUCG008	rs75356640	6423	15	31697284	G	A	0.136523	0.0303128	9.83206e-06	0.08847	20.2781
1098	genus	237	LachnospiraceaeUCG008	rs955844	6863	16	84992314	A	C	0.112064	0.0228369	1.80994e-06	0.1998	24.0731
1099	genus	238	LachnospiraceaeUCG010	rs10414815	11564	19	42586245	T	C	0.10453	0.0230253	4.23977e-06	0.1193	20.606
1100	genus	239	LachnospiraceaeUCG010	rs11192447	12695	10	83848397	A	G	0.126592	0.024345	4.68957e-07	0.07455	27.0349
1101	genus	240	LachnospiraceaeUCG010	rs12346653	12816	9	92267239	C	T	0.0657686	0.0139569	2.70321e-06	0.2744	22.2019
1102	genus	241	LachnospiraceaeUCG010	rs17730011	13226	6	84772845	G	A	-0.0702357	0.015706	7.84597e-06	0.2187	19.9948
1103	genus	242	LachnospiraceaeUCG010	rs2833528	13233	21	33193567	C	T	-0.0562148	0.0127763	9.9199e-06	0.3608	19.3564
1104	genus	243	LachnospiraceaeUCG010	rs336138	13236	5	8146371	G	T	0.0779543	0.0171865	7.48417e-06	0.163	20.5701
1105	genus	244	LachnospiraceaeUCG010	rs4576377	13225	7	81410263	A	C	-0.0572001	0.0127043	7.63056e-06	0.3837	20.2687
1106	genus	245	LachnospiraceaeUCG010	rs72894957	4316	2	185862591	G	A	0.222263	0.0486425	5.68428e-06	0.04771	20.869
1107	genus	246	LachnospiraceaeUCG010	rs74315802	12715	14	29872341	G	T	0.0867262	0.0183477	3.19006e-06	0.1213	22.3393
1108	genus	247	LachnospiraceaeUCG010	rs9981767	12816	21	44079875	A	C	0.0655062	0.0131994	9.96373e-07	0.3161	24.6256
1109	genus	248	Lactobacillus	rs12693845	6958	2	199312684	C	T	-0.0805447	0.0177429	8.9632e-06	0.3569	20.6016
1110	genus	249	Lactobacillus	rs1530559	6655	2	135755629	G	A	0.0804001	0.0178207	4.93109e-06	0.4324	20.3484
1111	genus	250	Lactobacillus	rs16861661	5325	1	18501459	G	A	-0.183147	0.038148	1.2781e-06	0.0497	23.0405
1112	genus	251	Lactobacillus	rs62314653	5944	4	109896462	C	A	0.187692	0.0394585	2.24383e-06	0.06262	22.6185
1113	genus	252	Lactobacillus	rs7399658	6613	13	23834968	G	A	-0.107134	0.0221883	3.12099e-06	0.2157	23.3063
1114	genus	253	Lactobacillus	rs768253	6958	8	69010103	T	G	-0.079195	0.0171791	4.2477e-06	0.3907	21.2456
1115	genus	254	Lactobacillus	rs77478751	3669	3	173151665	A	G	-0.219886	0.0475759	7.32705e-06	0.05368	21.3493
1116	genus	255	Lactobacillus	rs921925	6952	19	6928017	A	C	0.0985077	0.0203229	9.71665e-07	0.2624	23.4879
1117	genus	256	Lactococcus	rs10417872	4056	19	28767353	T	G	0.118306	0.024522	1.28678e-06	0.2584	23.2641
1118	genus	257	Lactococcus	rs123059	3760	17	2699935	T	C	-0.13671	0.0274694	1.26562e-06	0.2217	24.7555
1119	genus	258	Lactococcus	rs12621813	4057	2	31266049	G	A	0.108423	0.0239978	6.60829e-06	0.2823	20.4025
1120	genus	259	Lactococcus	rs17168302	4023	7	14650221	G	A	0.191857	0.0424761	6.28602e-06	0.06561	20.3915
1121	genus	260	Lactococcus	rs2293361	3787	2	54114864	C	T	-0.199221	0.0430969	1.39593e-06	0.06461	21.3574
1122	genus	261	Lactococcus	rs4766997	4053	12	113161438	C	T	0.114599	0.023839	2.06145e-06	0.2962	23.0979
1123	genus	262	Lactococcus	rs55910161	3836	10	71518643	C	T	0.146426	0.0307367	2.36214e-06	0.1352	22.6827
1124	genus	263	Lactococcus	rs6674304	3869	1	116887742	C	T	0.200758	0.0442121	6.17759e-06	0.06859	20.608
1125	genus	264	Marvinbryantia	rs11620597	11031	13	86079090	T	C	0.119479	0.0271688	7.80178e-06	0.05268	19.336
1126	genus	265	Marvinbryantia	rs1187983	11896	1	58441860	C	T	-0.0935456	0.0193174	2.02427e-06	0.1223	23.4463
1127	genus	266	Marvinbryantia	rs146541147	10778	19	4542097	G	A	0.118845	0.0268423	6.86288e-06	0.07058	19.5995
1128	genus	267	Marvinbryantia	rs2724813	11610	10	12516924	A	G	-0.0840769	0.0167551	6.28451e-07	0.2008	25.1759
1129	genus	268	Marvinbryantia	rs2842896	11709	6	132881664	C	T	-0.0649396	0.0131146	7.25363e-07	0.4722	24.515
1130	genus	269	Marvinbryantia	rs2863363	11950	3	166039765	A	G	0.0634861	0.0136323	3.11281e-06	0.3678	21.6844
1131	genus	270	Marvinbryantia	rs3125832	11709	1	211400180	A	C	0.0679323	0.015012	5.02731e-06	0.2624	20.4739
1132	genus	271	Marvinbryantia	rs61884471	11559	11	45826561	G	A	0.124426	0.0248431	1.01163e-06	0.08449	25.0806
1133	genus	272	Marvinbryantia	rs72948274	11561	11	79518683	A	C	-0.126354	0.0272212	3.2591e-06	0.05765	21.5421
1134	genus	273	Marvinbryantia	rs8006832	11412	14	21577837	G	T	-0.0952415	0.0216699	6.58083e-06	0.1113	19.3136
1135	genus	274	Methanobrevibacter	rs10202904	3583	2	125440268	T	G	-0.112811	0.0239106	3.08549e-06	0.4672	22.2474
1136	genus	275	Methanobrevibacter	rs1334944	3586	10	112266046	T	C	0.115197	0.0255492	7.6138e-06	0.2853	20.318
1137	genus	276	Methanobrevibacter	rs4802933	3586	19	52925820	A	G	-0.135628	0.0308139	9.73818e-06	0.1779	19.3627
1138	genus	277	Methanobrevibacter	rs6776814	3283	3	15053083	T	C	-0.188956	0.0419905	8.04905e-06	0.08946	20.2374
1139	genus	278	Methanobrevibacter	rs76029318	3387	13	41963791	T	C	0.222849	0.0454319	1.07552e-06	0.06461	24.0459
1140	genus	279	Methanobrevibacter	rs894996	3479	4	104418307	C	A	0.214213	0.0456045	3.81567e-06	0.07157	22.0509
1141	genus	280	Odoribacter	rs10093869	14218	8	1266824	A	G	-0.0577795	0.0125389	3.67441e-06	0.3757	21.2308
1142	genus	281	Odoribacter	rs10423795	14135	19	49523088	C	T	0.0550695	0.0121164	6.57936e-06	0.4066	20.6544
1143	genus	282	Odoribacter	rs28417404	14698	14	70944224	A	G	-0.0726896	0.0161372	3.68032e-06	0.169	20.2876
1144	genus	283	Odoribacter	rs4793970	14687	17	46763962	A	G	-0.0576329	0.0129154	6.02696e-06	0.3012	19.9098
1145	genus	284	Odoribacter	rs6856150	14597	4	11907559	G	A	0.0881922	0.0194146	6.0595e-06	0.1183	20.6321
1146	genus	285	Odoribacter	rs74553962	11803	8	69677480	T	G	0.121449	0.0264106	9.48684e-06	0.06262	21.1426
1147	genus	286	Odoribacter	rs77779484	11935	12	67655943	G	A	-0.133489	0.0268526	6.56256e-07	0.05865	24.7086
1148	genus	287	Olsenella	rs1035588	3739	2	150077190	A	G	-0.108148	0.0236848	4.85501e-06	0.3827	20.8386
1149	genus	288	Olsenella	rs17148768	3648	10	10777085	G	A	0.140434	0.0295602	2.1984e-06	0.2117	22.5576
1150	genus	289	Olsenella	rs2759329	3739	1	231960352	G	A	-0.111131	0.0237218	3.43201e-06	0.34	21.9353
1151	genus	290	Olsenella	rs35225860	3630	1	247642270	A	G	-0.223604	0.0482391	3.87041e-06	0.05666	21.4743
1152	genus	291	Olsenella	rs61090148	3739	4	174810498	A	G	-0.104783	0.0231343	6.43728e-06	0.4225	20.5039
1153	genus	292	Olsenella	rs62112538	3630	19	4925018	C	T	-0.19943	0.0407033	1.1882e-06	0.08052	23.993
1154	genus	293	Olsenella	rs72691585	3078	9	21884425	C	A	-0.249079	0.0520814	2.95294e-06	0.06859	22.8573
1155	genus	294	Olsenella	rs7540303	3739	1	179629191	C	T	0.108044	0.023638	5.32027e-06	0.4215	20.8808
1156	genus	295	Olsenella	rs8066522	3739	17	59632873	G	A	-0.106529	0.0240379	9.70095e-06	0.3469	19.6295
1157	genus	296	Olsenella	rs9460691	3739	6	10422207	C	A	0.119966	0.0268645	7.28354e-06	0.2167	19.9308
1158	genus	297	Oscillibacter	rs11627628	8486	14	21479605	T	C	0.143961	0.0290223	1.0092e-06	0.07256	24.5992
1159	genus	298	Oscillibacter	rs11990279	8528	8	11116314	T	C	-0.0824934	0.0180457	4.94298e-06	0.2396	20.8923
1160	genus	299	Oscillibacter	rs12649930	8794	4	3656291	T	G	0.121589	0.0259612	4.09379e-06	0.09443	21.93
1161	genus	300	Oscillibacter	rs133832	8926	22	44834707	A	C	-0.0795527	0.0162411	1.14719e-06	0.3131	23.9874
1162	genus	301	Oscillibacter	rs16866406	8930	2	179457147	A	G	0.0988765	0.0208795	3.07821e-06	0.1392	22.4206
1163	genus	302	Oscillibacter	rs16934185	8492	9	1798324	A	G	-0.129568	0.028157	4.38031e-06	0.1044	21.1698
1164	genus	303	Oscillibacter	rs234108	8694	1	184942671	A	G	0.0749553	0.0152632	9.16336e-07	0.4801	24.1109
1165	genus	304	Oscillibacter	rs36095275	8694	14	32270129	C	T	-0.0752368	0.0156861	1.39627e-06	0.3618	23.0001
1166	genus	305	Oscillibacter	rs4506202	8694	8	21598077	A	G	-0.0711323	0.0152261	3.20825e-06	0.4841	21.8201
1167	genus	306	Oscillibacter	rs61883564	8930	11	79013843	A	G	-0.101351	0.0221016	3.38712e-06	0.1243	21.024
1168	genus	307	Oscillibacter	rs75453768	8256	10	116469806	G	T	0.12212	0.0268629	5.34738e-06	0.08648	20.6615
1169	genus	308	Oscillibacter	rs761240	5185	20	49507892	T	G	-0.17664	0.0388812	2.03841e-06	0.0666	20.6314
1170	genus	309	Oscillibacter	rs9393920	8930	6	28580593	A	G	-0.0744662	0.0151081	9.92237e-07	0.4354	24.2885
1171	genus	310	Oscillospira	rs12206468	9554	6	18093691	G	A	-0.133016	0.0269733	1.04222e-06	0.06362	24.3134
1172	genus	311	Oscillospira	rs12925026	8200	16	89792856	T	C	0.13559	0.030678	9.31021e-06	0.07256	19.5297
1173	genus	312	Oscillospira	rs1954532	9841	14	28151415	T	C	-0.0826246	0.0175252	2.26773e-06	0.2087	22.2232
1174	genus	313	Oscillospira	rs28889936	9758	4	89483300	A	C	0.114051	0.0252838	3.36585e-06	0.1083	20.3433
1175	genus	314	Oscillospira	rs62422654	9769	6	170474630	C	T	0.0898456	0.0198088	6.46754e-06	0.1471	20.5678
1176	genus	315	Oscillospira	rs72866977	9098	6	56160483	A	C	-0.130569	0.0281674	5.62701e-06	0.06958	21.4828
1177	genus	316	Oscillospira	rs751183	9841	1	76803093	T	C	-0.0774322	0.0172216	6.85127e-06	0.2455	20.2121
1178	genus	317	Oscillospira	rs8076323	10193	17	14881860	A	G	0.0715392	0.0156539	5.61316e-06	0.2575	20.8814
1179	genus	318	Oxalobacter	rs10464997	4650	8	20902693	G	A	0.137691	0.0294804	3.29754e-06	0.1531	21.8051
1180	genus	319	Oxalobacter	rs11108500	4303	12	96819204	A	G	-0.199099	0.0427327	3.74279e-06	0.07654	21.6979
1181	genus	320	Oxalobacter	rs111966731	3931	15	93941937	T	C	0.213114	0.047162	7.29863e-06	0.07157	20.4089
1182	genus	321	Oxalobacter	rs12002250	4297	9	19682558	A	C	0.217122	0.0466317	1.41504e-06	0.05964	21.6693
1183	genus	322	Oxalobacter	rs1569853	4492	6	38550301	T	C	-0.138078	0.0296981	3.64501e-06	0.1382	21.607
1184	genus	323	Oxalobacter	rs36057338	4244	4	189935314	G	T	0.207847	0.0421439	8.79803e-07	0.07555	24.3116
1185	genus	324	Oxalobacter	rs3862635	4469	11	126582578	C	T	-0.172142	0.0394026	9.18685e-06	0.07853	19.0778
1186	genus	325	Oxalobacter	rs4428215	4655	3	171947435	G	A	0.130293	0.0242237	7.51071e-08	0.2604	28.9183
1187	genus	326	Oxalobacter	rs6000536	4654	22	37421469	C	T	-0.130992	0.0253804	2.06054e-07	0.2107	26.626
1188	genus	327	Oxalobacter	rs6993398	4656	8	115560689	G	A	0.127217	0.0278855	7.12773e-06	0.1531	20.8041
1189	genus	328	Oxalobacter	rs736744	4655	9	87514407	C	T	0.117882	0.0211262	2.57471e-08	0.4155	31.1218
1190	genus	329	Parabacteroides	rs115602804	16394	3	191572365	G	A	0.10308	0.0222736	1.93059e-06	0.0666	21.4149
1191	genus	330	Parabacteroides	rs4236095	16383	6	47368687	G	A	0.0761961	0.0157042	1.93145e-06	0.1252	23.5387
1192	genus	331	Parabacteroides	rs60884758	17293	9	2217340	C	T	-0.0702667	0.0142249	5.70689e-07	0.165	24.3978
1193	genus	332	Parabacteroides	rs6657302	16552	1	85585609	T	C	-0.10452	0.0225521	9.75699e-06	0.05169	21.4768
1194	genus	333	Parabacteroides	rs7298818	16510	12	56396953	C	T	0.0888832	0.0200902	8.53629e-06	0.07654	19.5712
1195	genus	334	Paraprevotella	rs10842464	7178	12	25249743	T	C	-0.0758215	0.0172568	6.59715e-06	0.4185	19.2994
1196	genus	335	Paraprevotella	rs140997932	6187	3	149298792	T	C	-0.162376	0.0354178	2.11119e-06	0.06461	21.0115
1197	genus	336	Paraprevotella	rs145020347	6859	11	114526679	A	G	-0.12465	0.0262323	4.03009e-06	0.1392	22.5727
1198	genus	337	Paraprevotella	rs17109926	7179	12	71978728	A	G	-0.0988335	0.0216172	6.75279e-06	0.1879	20.8973
1199	genus	338	Paraprevotella	rs17785622	3288	6	83459314	A	G	0.248065	0.0524304	1.92659e-06	0.05964	22.3718
1200	genus	339	Paraprevotella	rs2081023	7178	5	174606261	A	G	-0.122561	0.0236507	2.638e-07	0.1024	26.8468
1201	genus	340	Paraprevotella	rs3008582	7175	1	195971173	T	C	0.10572	0.0227246	4.35989e-06	0.1322	21.6373
1202	genus	341	Paraprevotella	rs3801748	7179	7	81759508	G	A	0.0779721	0.0171691	5.20177e-06	0.3459	20.6187
1203	genus	342	Paraprevotella	rs4756632	7179	11	41079703	G	T	-0.138905	0.0289897	3.81747e-06	0.09344	22.9525
1204	genus	343	Paraprevotella	rs4767113	6900	12	114131978	C	T	0.0882466	0.018382	2.14357e-06	0.2873	23.0402
1205	genus	344	Paraprevotella	rs7240324	6900	18	69623804	T	G	-0.10229	0.0226948	5.95902e-06	0.1909	20.3091
1206	genus	345	Paraprevotella	rs9602779	7177	13	86162420	A	C	-0.106692	0.0220263	6.92746e-07	0.173	23.4561
1207	genus	346	Paraprevotella	rs9900242	6900	17	69135631	A	G	-0.0852967	0.0175212	1.14068e-06	0.3608	23.6926
1208	genus	347	Parasutterella	rs10899911	11386	10	44293839	A	G	-0.0717102	0.0148151	1.15272e-06	0.2724	23.4247
1209	genus	348	Parasutterella	rs11715853	11386	3	30163689	G	A	-0.0662952	0.0146114	6.22913e-06	0.3141	20.5828
1210	genus	349	Parasutterella	rs2090816	11385	6	137615592	A	C	0.0840967	0.0177315	2.89715e-06	0.1571	22.4901
1211	genus	350	Parasutterella	rs35055552	9970	8	114804024	T	C	0.109554	0.0235433	3.34853e-06	0.07753	21.649
1212	genus	351	Parasutterella	rs55877868	10588	17	14692867	A	C	-0.104458	0.0228089	2.87068e-06	0.09642	20.9696
1213	genus	352	Parasutterella	rs62273907	3691	3	156550415	A	G	0.229468	0.0502262	5.88384e-06	0.0497	20.8617
1214	genus	353	Parasutterella	rs6809952	11077	3	193896709	G	A	-0.0684957	0.0150892	8.13349e-06	0.2734	20.6024
1215	genus	354	Parasutterella	rs6828768	11386	4	65556925	C	T	0.0636852	0.0132645	1.78328e-06	0.5	23.0472
1216	genus	355	Parasutterella	rs7303158	11386	12	5275540	C	T	0.0646859	0.0134256	1.32776e-06	0.4423	23.2101
1217	genus	356	Parasutterella	rs7311004	11384	12	53260710	T	C	-0.0617522	0.0136438	5.92054e-06	0.3757	20.4812
1218	genus	357	Parasutterella	rs7572229	11383	2	72235444	G	A	0.066273	0.0132736	6.31698e-07	0.4901	24.9242
1219	genus	358	Parasutterella	rs78383039	9174	2	178954708	T	C	-0.146315	0.0297119	1.57438e-06	0.0666	24.2448
1220	genus	359	Parasutterella	rs8039785	11383	15	67316307	T	G	0.0618345	0.0133	3.62095e-06	0.4523	21.6113
1221	genus	360	Parasutterella	rs823424	11386	8	16674526	G	A	-0.0713448	0.0156958	4.95295e-06	0.2097	20.6576
1222	genus	361	Peptococcus	rs10031059	5526	4	35358594	T	C	-0.121167	0.0225844	1.23637e-07	0.2207	28.7734
1223	genus	362	Peptococcus	rs11001941	5607	10	78716030	G	A	-0.195611	0.0392217	1.32858e-06	0.06759	24.8645
1224	genus	363	Peptococcus	rs12069354	5352	1	216223782	C	T	0.16763	0.03795	9.28339e-06	0.0666	19.5036
1225	genus	364	Peptococcus	rs2054133	5657	2	33691809	G	A	0.0895433	0.0188332	2.14166e-06	0.4742	22.5978
1226	genus	365	Peptococcus	rs36121075	5301	20	43118017	A	G	-0.14067	0.030628	6.9872e-06	0.1282	21.0864
1227	genus	366	Peptococcus	rs413827	5482	14	57985112	G	A	0.110229	0.0237523	3.30085e-06	0.2127	21.529
1228	genus	367	Peptococcus	rs5770862	5431	22	50973113	T	C	0.162018	0.0356813	3.21957e-06	0.0666	20.6103
1229	genus	368	Peptococcus	rs6918730	5656	6	99020289	G	A	0.135311	0.0289742	1.14732e-06	0.09742	21.8015
1230	genus	369	Peptococcus	rs7033353	5657	9	104595848	T	G	0.090152	0.018995	2.21957e-06	0.4195	22.5174
1231	genus	370	Peptococcus	rs72850165	5627	11	968356	T	C	-0.134304	0.0300423	5.74152e-06	0.1083	19.9782
1232	genus	371	Peptococcus	rs74592222	5329	1	75971700	G	A	0.137957	0.0302965	8.55342e-06	0.1173	20.7272
1233	genus	372	Peptococcus	rs77681628	4842	13	91182556	C	T	0.200307	0.0387328	2.68836e-07	0.05865	26.7336
1234	genus	373	Phascolarctobacterium	rs12618201	11113	2	174436533	A	G	0.0641657	0.0138202	3.37696e-06	0.3469	21.5526
1235	genus	374	Phascolarctobacterium	rs1264476	11104	8	102434276	T	G	0.0767335	0.0166041	4.29567e-06	0.1998	21.353
1236	genus	375	Phascolarctobacterium	rs28525131	10457	14	21358155	G	A	-0.118657	0.0269048	8.22677e-06	0.09443	19.4466
1237	genus	376	Phascolarctobacterium	rs56069061	11007	3	168339417	G	A	-0.111306	0.0230694	1.87174e-06	0.1014	23.2746
1238	genus	377	Phascolarctobacterium	rs56157888	10031	4	183252836	A	C	0.0954864	0.0193976	1.08506e-06	0.17	24.227
1239	genus	378	Phascolarctobacterium	rs74540770	9403	3	186553389	G	A	-0.121014	0.0258621	3.60275e-06	0.06461	21.8905
1240	genus	379	Phascolarctobacterium	rs75882962	10710	12	53098742	T	C	0.0968661	0.0190575	3.18987e-07	0.167	25.8303
1241	genus	380	Phascolarctobacterium	rs7982713	10710	13	71376322	G	A	0.0726922	0.0163201	9.72164e-06	0.2286	19.8358
1242	genus	381	Prevotella7	rs118038478	3295	16	47237609	A	G	0.205676	0.0468917	7.85422e-06	0.07555	19.2269
1243	genus	382	Prevotella7	rs12124567	3283	1	3343802	A	G	-0.121281	0.0275017	9.48982e-06	0.2624	19.4358
1244	genus	383	Prevotella7	rs12195431	3489	6	91019654	T	C	0.196528	0.0442322	8.72818e-06	0.07853	19.7298
1245	genus	384	Prevotella7	rs2240542	3489	2	242066314	C	T	0.12085	0.0261776	4.84146e-06	0.2575	21.3002
1246	genus	385	Prevotella7	rs2918132	3318	10	133000320	C	T	-0.114648	0.0254916	6.42409e-06	0.3678	20.2153
1247	genus	386	Prevotella7	rs430270	3318	3	60474379	A	C	0.139155	0.0297055	2.86846e-06	0.2008	21.9312
1248	genus	387	Prevotella7	rs57404562	3487	2	12101762	C	A	0.155486	0.0316057	6.21576e-07	0.1799	24.1883
1249	genus	388	Prevotella7	rs79263163	3489	11	39821773	A	C	-0.143982	0.031501	7.51048e-06	0.1849	20.8795
1250	genus	389	Prevotella7	rs9426434	3318	1	29736216	T	C	-0.123657	0.0278514	9.71711e-06	0.2734	19.7007
1251	genus	390	Prevotella7	rs9608249	3482	22	24613952	A	G	-0.158213	0.0336317	2.06687e-06	0.171	22.1176
1252	genus	391	Prevotella7	rs9959718	3489	18	71442664	G	A	0.133012	0.0275361	1.90058e-06	0.2495	23.3199
1253	genus	392	Prevotella9	rs111509883	6960	19	639161	T	C	0.171131	0.0347624	1.24389e-06	0.08449	24.2276
1254	genus	393	Prevotella9	rs11685699	8342	2	11232685	C	T	-0.141357	0.0295665	2.02552e-06	0.0825	22.8525
1255	genus	394	Prevotella9	rs117271932	4878	22	44236460	A	G	0.208089	0.0440393	2.81722e-06	0.04672	22.3171
1256	genus	395	Prevotella9	rs12648235	10271	4	161115744	T	C	0.0785902	0.0177676	7.39079e-06	0.1571	19.5613
1257	genus	396	Prevotella9	rs1304512	9790	5	63736025	G	A	0.0761593	0.0165885	5.29082e-06	0.2187	21.0739
1258	genus	397	Prevotella9	rs2104588	9268	10	12497581	T	C	0.105558	0.023773	8.12987e-06	0.1193	19.7117
1259	genus	398	Prevotella9	rs2495052	9790	1	14161251	A	G	0.0838978	0.0188523	8.97142e-06	0.1789	19.8008
1260	genus	399	Prevotella9	rs2683313	10260	8	19115604	A	G	-0.0724576	0.0151603	1.68895e-06	0.3082	22.8386
1261	genus	400	Prevotella9	rs4968431	10271	17	59421778	G	T	0.0640113	0.0144162	8.58441e-06	0.3638	19.7118
1262	genus	401	Prevotella9	rs7237249	10271	18	71992502	C	T	-0.0823764	0.0182126	8.93303e-06	0.1352	20.454
1263	genus	402	Prevotella9	rs72815774	5728	2	91954502	T	C	-0.176186	0.0393068	8.78291e-06	0.07058	20.0842
1264	genus	403	Prevotella9	rs746764	9385	20	21470713	T	C	-0.0915772	0.0193245	2.03999e-06	0.173	22.4526
1265	genus	404	Prevotella9	rs7976209	10263	12	1794470	T	C	-0.0870786	0.0197951	7.28343e-06	0.167	19.3475
1266	genus	405	Prevotella9	rs9428102	10264	1	118852817	A	G	-0.0778845	0.0176068	4.61734e-06	0.2366	19.5639
1267	genus	406	Prevotella9	rs9613013	9790	22	26152738	G	A	0.0917591	0.0202697	6.10415e-06	0.1451	20.4888
1268	genus	407	RikenellaceaeRC9gutgroup	rs12501673	3334	4	163830516	A	G	0.116395	0.0262253	6.28983e-06	0.325	19.6865
1269	genus	408	RikenellaceaeRC9gutgroup	rs17032291	3206	4	155865671	T	C	-0.169579	0.0368251	6.61004e-06	0.1412	21.1925
1270	genus	409	RikenellaceaeRC9gutgroup	rs17582787	3320	4	149562638	A	G	-0.157739	0.0339924	3.55377e-06	0.1292	21.5206
1271	genus	410	RikenellaceaeRC9gutgroup	rs2074881	3315	19	1970021	T	C	-0.142236	0.032391	9.44772e-06	0.1789	19.2712
1272	genus	411	RikenellaceaeRC9gutgroup	rs2900503	3320	9	112657543	G	T	-0.172329	0.0326671	1.55282e-07	0.171	27.8121
1273	genus	412	RikenellaceaeRC9gutgroup	rs2998141	3330	10	135010198	T	C	-0.136346	0.0293073	4.42373e-06	0.2217	21.631
1274	genus	413	RikenellaceaeRC9gutgroup	rs4270579	3331	4	84698188	G	A	-0.118021	0.0271041	5.45647e-06	0.3042	18.9491
1275	genus	414	RikenellaceaeRC9gutgroup	rs4717843	3220	7	73334987	G	T	-0.119376	0.0260548	4.7173e-06	0.3618	20.9792
1276	genus	415	RikenellaceaeRC9gutgroup	rs7712231	3334	5	31406285	A	G	0.156284	0.0350462	7.97036e-06	0.165	19.874
1277	genus	416	RikenellaceaeRC9gutgroup	rs80309088	3170	6	165668732	G	A	0.17405	0.0383423	4.55642e-06	0.1292	20.5929
1278	genus	417	RikenellaceaeRC9gutgroup	rs9887954	3330	1	164800873	G	A	-0.114849	0.0249013	4.80801e-06	0.4364	21.2595
1279	genus	418	Romboutsia	rs10279978	14143	7	5319387	A	G	-0.0622202	0.0127675	1.17009e-06	0.3479	23.7458
1280	genus	419	Romboutsia	rs11221428	14187	11	99665050	T	C	-0.0726779	0.0158263	6.48646e-06	0.1551	21.0855
1281	genus	420	Romboutsia	rs16843578	14186	1	171903885	C	T	-0.0875276	0.0196779	5.08123e-06	0.0825	19.7821
1282	genus	421	Romboutsia	rs28603357	3693	7	106406824	T	C	-0.214911	0.0474739	8.52235e-06	0.06362	20.482
1283	genus	422	Romboutsia	rs34302036	14185	7	78136725	A	G	0.0550261	0.0120835	5.87667e-06	0.4145	20.7345
1284	genus	423	Romboutsia	rs61841503	13568	10	17019559	G	A	0.092888	0.0171454	3.99597e-08	0.1372	29.3467
1285	genus	424	Romboutsia	rs62504452	14178	7	145760298	A	G	-0.0710048	0.0156654	4.65831e-06	0.166	20.5414
1286	genus	425	Romboutsia	rs7109293	14141	11	133834657	A	G	0.0919112	0.0205738	6.98354e-06	0.09245	19.9547
1287	genus	426	Romboutsia	rs75200530	5246	8	5088054	T	G	-0.190644	0.0421065	5.06555e-06	0.04672	20.492
1288	genus	427	Romboutsia	rs75987356	10466	2	16066705	G	A	-0.129578	0.0280454	6.70799e-06	0.06859	21.3431
1289	genus	428	Romboutsia	rs77702691	12487	13	88725540	A	G	-0.094406	0.0208544	7.36973e-06	0.1024	20.4895
1290	genus	429	Romboutsia	rs9389266	14187	6	135411737	T	G	0.0722815	0.0162353	9.38461e-06	0.169	19.8185
1291	genus	430	Romboutsia	rs9567264	14180	13	32720756	C	T	0.0580018	0.0127495	5.75689e-06	0.3201	20.6937
1292	genus	431	Roseburia	rs12740451	17837	1	95178974	T	C	0.0697527	0.0153607	7.34264e-06	0.1252	20.6181
1293	genus	432	Roseburia	rs147990086	17840	1	145655256	A	G	-0.0578936	0.01324	8.92942e-06	0.1909	19.1178
1294	genus	433	Roseburia	rs16910295	16648	11	12009569	T	C	-0.0980434	0.020957	2.91111e-06	0.06064	21.884
1295	genus	434	Roseburia	rs2160994	17444	12	50650057	T	C	0.0550687	0.0112481	9.6985e-07	0.3797	23.9663
1296	genus	435	Roseburia	rs2943022	17854	5	89598914	T	C	0.0493786	0.0106763	4.11408e-06	0.4602	21.3887
1297	genus	436	Roseburia	rs302266	17056	1	194183650	T	C	-0.0777312	0.0172985	8.12587e-06	0.1203	20.1893
1298	genus	437	Roseburia	rs329182	17854	5	125076494	T	C	0.0690327	0.0152884	5.90142e-06	0.1571	20.3862
1299	genus	438	Roseburia	rs55858165	5447	15	86512809	A	C	0.179284	0.0404954	9.98975e-06	0.07753	19.5936
1300	genus	439	Roseburia	rs57466170	17333	15	37859065	C	T	0.0741405	0.0171601	8.30102e-06	0.08648	18.6647
1301	genus	440	Roseburia	rs6445851	17851	3	57116228	G	A	-0.0497336	0.0108158	3.52721e-06	0.4006	21.1413
1302	genus	441	Roseburia	rs6930661	16945	6	12774611	C	T	-0.0961587	0.0204975	2.47942e-06	0.07555	22.0052
1303	genus	442	Roseburia	rs75326254	15893	6	166170836	C	T	-0.104628	0.0230897	7.50204e-06	0.06362	20.5307
1304	genus	443	Roseburia	rs78753150	16303	5	144135655	A	C	0.0968739	0.0214067	9.98312e-06	0.05865	20.4768
1305	genus	444	Roseburia	rs9300744	17854	13	103117486	C	T	-0.0588452	0.0126228	4.75118e-06	0.2386	21.7301
1306	genus	445	Ruminiclostridium5	rs10827477	17391	10	35262588	A	G	-0.0547387	0.0115163	2.19177e-06	0.3151	22.5896
1307	genus	446	Ruminiclostridium5	rs113753996	16680	5	32477664	T	C	0.0820689	0.0174463	3.98895e-06	0.1372	22.1259
1308	genus	447	Ruminiclostridium5	rs1223978	17381	13	108775162	T	C	0.0484169	0.0108254	8.16186e-06	0.4801	20.0011
1309	genus	448	Ruminiclostridium5	rs1492620	17397	6	50405920	T	C	-0.0830505	0.0180073	3.52577e-06	0.08052	21.2685
1310	genus	449	Ruminiclostridium5	rs2482038	17396	10	12835085	C	A	0.0518991	0.0108777	1.70314e-06	0.4384	22.7613
1311	genus	450	Ruminiclostridium5	rs2791343	17392	8	131316030	T	C	0.051717	0.0113369	5.53959e-06	0.34	20.808
1312	genus	451	Ruminiclostridium5	rs2833828	17397	21	33811886	G	A	0.0489617	0.0108702	6.81651e-06	0.4533	20.2856
1313	genus	452	Ruminiclostridium5	rs4955951	17397	3	55243531	A	G	-0.0713749	0.0165826	9.95519e-06	0.09245	18.524
1314	genus	453	Ruminiclostridium5	rs6121460	17318	20	60293505	G	A	0.0932955	0.0199206	2.64107e-06	0.08052	21.9314
1315	genus	454	Ruminiclostridium5	rs79968837	16602	20	41177956	A	G	-0.0950311	0.0193507	1.14623e-06	0.06859	24.1148
1316	genus	455	Ruminiclostridium5	rs8053158	17397	16	86769909	A	G	-0.0740543	0.0159151	5.89806e-06	0.1203	21.6487
1317	genus	456	Ruminiclostridium6	rs10829821	12802	10	132651293	T	C	-0.097606	0.0216072	3.47141e-06	0.08549	20.4026
1318	genus	457	Ruminiclostridium6	rs116969552	6824	10	128214403	A	G	-0.166823	0.0376681	9.15949e-06	0.03579	19.6081
1319	genus	458	Ruminiclostridium6	rs11992182	13381	8	79766499	A	C	0.0625299	0.0137876	4.64839e-06	0.2883	20.5653
1320	genus	459	Ruminiclostridium6	rs2548459	13377	19	49209339	C	T	0.0554866	0.0122755	6.40206e-06	0.4702	20.4285
1321	genus	460	Ruminiclostridium6	rs35362464	13308	4	36478011	C	A	0.0720077	0.0165387	8.99138e-06	0.1511	18.9536
1322	genus	461	Ruminiclostridium6	rs61060922	8955	16	72136154	T	G	0.15913	0.0322283	1.08647e-06	0.04473	24.3741
1323	genus	462	Ruminiclostridium6	rs663262	7876	11	86179076	T	C	-0.13498	0.0310715	3.39417e-06	0.05169	18.8672
1324	genus	463	Ruminiclostridium6	rs67479537	11613	19	10115515	T	C	0.118994	0.026487	9.302e-06	0.07952	20.1795
1325	genus	464	Ruminiclostridium6	rs71414120	5567	14	56938952	T	G	0.200894	0.0406434	1.07697e-06	0.07654	24.423
1326	genus	465	Ruminiclostridium6	rs72991535	9642	18	76018244	T	G	0.135604	0.0295174	4.95367e-06	0.05964	21.1007
1327	genus	466	Ruminiclostridium6	rs73176030	13378	7	101271282	T	C	0.058665	0.013208	7.28883e-06	0.3181	19.7252
1328	genus	467	Ruminiclostridium6	rs77193512	13380	11	40289063	A	G	0.0736533	0.0153163	1.29587e-06	0.167	23.1211
1329	genus	468	Ruminiclostridium6	rs792058	12933	2	5548605	G	A	0.0554234	0.0125423	8.57953e-06	0.4274	19.5238
1330	genus	469	Ruminiclostridium6	rs79968172	12802	1	240503826	G	A	0.11614	0.0243083	1.66054e-06	0.05567	22.8235
1331	genus	470	Ruminiclostridium6	rs9555756	13369	13	111703249	A	C	-0.0804138	0.0176692	7.10127e-06	0.1243	20.7092
1332	genus	471	Ruminiclostridium9	rs12040548	16721	1	247710285	G	T	0.0570422	0.0122359	3.14872e-06	0.3111	21.7304
1333	genus	472	Ruminiclostridium9	rs6082461	16650	20	2210530	A	C	0.0586425	0.0131004	4.86594e-06	0.2068	20.0357
1334	genus	473	Ruminiclostridium9	rs7137760	16722	12	10702414	C	T	0.050797	0.0112182	7.06911e-06	0.4145	20.501
1335	genus	474	Ruminiclostridium9	rs74303178	16706	8	14697544	T	C	0.0532742	0.0119274	7.91566e-06	0.3201	19.9477
1336	genus	475	Ruminiclostridium9	rs78191726	16039	6	67655320	T	C	0.0944998	0.0210206	7.58287e-06	0.09046	20.2077
1337	genus	476	Ruminiclostridium9	rs918449	16725	19	34371198	A	G	-0.0950908	0.0197177	2.55994e-06	0.06958	23.2548
1338	genus	477	Ruminiclostridium9	rs9522712	16725	13	90441578	T	C	0.0699728	0.0154939	4.65962e-06	0.1451	20.3932
1339	genus	478	Ruminiclostridium9	rs9809789	16025	3	29179983	C	T	-0.0717454	0.0159673	8.71968e-06	0.168	20.1869
1340	genus	479	RuminococcaceaeNK4A214group	rs11241747	14822	5	123846318	C	T	0.0533858	0.0120035	6.58971e-06	0.3907	19.7779
1341	genus	480	RuminococcaceaeNK4A214group	rs11586410	14822	1	157338888	G	A	-0.0863422	0.0169937	3.66276e-07	0.1342	25.8114
1342	genus	481	RuminococcaceaeNK4A214group	rs12642039	15276	4	159932022	T	C	-0.0553003	0.0119397	3.43005e-06	0.3658	21.449
1343	genus	482	RuminococcaceaeNK4A214group	rs12731	15288	2	239087912	A	G	-0.0527684	0.0115053	4.87237e-06	0.4513	21.0326
1344	genus	483	RuminococcaceaeNK4A214group	rs13087692	15288	3	84725039	T	G	0.0574623	0.012594	8.69224e-06	0.3052	20.8154
1345	genus	484	RuminococcaceaeNK4A214group	rs136761	14822	22	49796014	G	A	-0.0587521	0.0119155	8.15195e-07	0.4294	24.3089
1346	genus	485	RuminococcaceaeNK4A214group	rs147475196	9917	3	26509287	A	G	-0.133769	0.0295196	4.72496e-06	0.07753	20.5305
1347	genus	486	RuminococcaceaeNK4A214group	rs35559912	13976	5	35288938	T	C	-0.0925071	0.0203674	4.89023e-06	0.06561	20.6261
1348	genus	487	RuminococcaceaeNK4A214group	rs4814689	14009	20	18030357	C	T	-0.1083	0.0230708	4.5519e-06	0.0666	22.0329
1349	genus	488	RuminococcaceaeNK4A214group	rs5994253	15288	22	17793012	A	G	-0.0811302	0.0157621	2.35183e-07	0.1461	26.4899
1350	genus	489	RuminococcaceaeNK4A214group	rs62027366	14822	16	24073806	T	C	0.0615389	0.0137612	6.58456e-06	0.2296	19.9954
1351	genus	490	RuminococcaceaeNK4A214group	rs6681678	13031	1	100248591	C	T	-0.100174	0.024	9.04931e-06	0.0497	17.4189
1352	genus	491	RuminococcaceaeNK4A214group	rs7573569	14822	2	141897042	T	C	0.107739	0.0233638	3.23139e-06	0.07157	21.2616
1353	genus	492	RuminococcaceaeUCG002	rs10916131	17097	1	227563126	C	T	-0.069333	0.0146753	2.87497e-06	0.1382	22.3179
1354	genus	493	RuminococcaceaeUCG002	rs10927423	17096	1	14732458	C	A	-0.0713617	0.0147712	8.49518e-07	0.1829	23.3371
1355	genus	494	RuminococcaceaeUCG002	rs10964441	5346	9	20131746	G	A	-0.14906	0.034486	7.45116e-06	0.05268	18.6756
1356	genus	495	RuminococcaceaeUCG002	rs113147300	16370	9	114066670	A	G	-0.075842	0.0164562	7.6914e-06	0.1322	21.2377
1357	genus	496	RuminococcaceaeUCG002	rs11607472	16282	11	43344751	A	G	-0.0780229	0.0176325	7.18671e-06	0.1074	19.5778
1358	genus	497	RuminococcaceaeUCG002	rs116974815	5819	11	111712942	C	A	-0.189731	0.0396566	2.02518e-06	0.05765	22.882
1359	genus	498	RuminococcaceaeUCG002	rs11750293	17094	5	123822114	G	T	-0.0578304	0.0120512	1.76136e-06	0.2813	23.0249
1360	genus	499	RuminococcaceaeUCG002	rs12463378	16994	19	54475808	A	G	-0.0522061	0.0112086	2.95523e-06	0.4175	21.6912
1361	genus	500	RuminococcaceaeUCG002	rs15256	17095	10	73820548	C	T	0.0732376	0.016834	9.45659e-06	0.08648	18.9253
1362	genus	501	RuminococcaceaeUCG002	rs55793120	11669	12	47384118	T	C	0.137396	0.027414	4.80674e-07	0.0507	25.1148
1363	genus	502	RuminococcaceaeUCG002	rs57079348	16372	13	87920450	T	G	-0.076573	0.0172819	7.21822e-06	0.1213	19.6296
1364	genus	503	RuminococcaceaeUCG002	rs6542556	17094	2	120757853	A	G	0.050974	0.011406	7.86123e-06	0.3449	19.97
1365	genus	504	RuminococcaceaeUCG002	rs6793778	17094	3	24045453	C	T	-0.0558706	0.0125258	9.81289e-06	0.2624	19.8932
1366	genus	505	RuminococcaceaeUCG002	rs7120052	17097	11	86335459	A	C	0.0624796	0.0135523	1.96895e-06	0.1759	21.252
1367	genus	506	RuminococcaceaeUCG002	rs7155595	17084	14	77502546	C	A	0.0569929	0.0116986	1.14931e-06	0.3091	23.7312
1368	genus	507	RuminococcaceaeUCG002	rs7249614	16651	19	43637890	A	G	-0.0492778	0.0110807	9.07376e-06	0.3847	19.7751
1369	genus	508	RuminococcaceaeUCG002	rs76847269	7654	5	141014951	A	G	0.163508	0.0356151	5.1719e-06	0.05666	21.0716
1370	genus	509	RuminococcaceaeUCG002	rs77564310	17000	15	80713184	A	C	-0.0713093	0.0140855	3.28614e-07	0.1789	25.6268
1371	genus	510	RuminococcaceaeUCG002	rs79016051	16937	1	238938497	C	T	-0.0887747	0.0189424	2.33742e-06	0.09046	21.9612
1372	genus	511	RuminococcaceaeUCG002	rs882348	17097	4	23325040	A	G	-0.0799946	0.0178618	5.44852e-06	0.1064	20.0549
1373	genus	512	RuminococcaceaeUCG003	rs10490280	14004	2	37905976	C	T	-0.0672094	0.0143309	4.15551e-06	0.2177	21.9912
1374	genus	513	RuminococcaceaeUCG003	rs11243416	14004	9	134416970	T	C	-0.0925653	0.0191203	1.66882e-06	0.1014	23.4339
1375	genus	514	RuminococcaceaeUCG003	rs11613919	14309	12	75496463	G	T	0.0727604	0.0155716	1.62509e-06	0.2127	21.8303
1376	genus	515	RuminococcaceaeUCG003	rs16959793	14412	15	35071718	A	C	-0.062527	0.0131259	2.21709e-06	0.2803	22.6892
1377	genus	516	RuminococcaceaeUCG003	rs2523124	14409	7	97348436	T	C	-0.0546625	0.0120823	5.7837e-06	0.3976	20.4652
1378	genus	517	RuminococcaceaeUCG003	rs3013089	14408	1	13794594	G	A	-0.0551473	0.0120346	4.38133e-06	0.3847	20.9955
1379	genus	518	RuminococcaceaeUCG003	rs4452755	14406	8	82026852	A	C	-0.0634463	0.0134741	3.29335e-06	0.3052	22.1694
1380	genus	519	RuminococcaceaeUCG003	rs4532474	14412	6	105781538	G	A	0.0769231	0.017045	4.82127e-06	0.1491	20.3639
1381	genus	520	RuminococcaceaeUCG003	rs646327	14406	19	49209851	G	A	0.0586696	0.0118369	7.8318e-07	0.4682	24.5633
1382	genus	521	RuminococcaceaeUCG003	rs6759615	14410	2	205238716	A	G	0.102523	0.0200204	7.86224e-07	0.06958	26.2202
1383	genus	522	RuminococcaceaeUCG003	rs73341549	6744	7	51541468	T	C	-0.169857	0.0318768	1.50953e-07	0.0507	28.3851
1384	genus	523	RuminococcaceaeUCG003	rs78720113	13078	3	41982393	A	G	-0.115348	0.0249601	7.59261e-06	0.06958	21.3533
1385	genus	524	RuminococcaceaeUCG004	rs10976229	9116	9	7317307	T	G	0.095976	0.0214554	7.04477e-06	0.1412	20.0059
1386	genus	525	RuminococcaceaeUCG004	rs11961899	9501	6	132887921	G	A	-0.0707825	0.0161381	9.1802e-06	0.2714	19.2333
1387	genus	526	RuminococcaceaeUCG004	rs12125734	8938	1	103732214	G	T	0.133972	0.0257417	2.09428e-07	0.08648	27.0804
1388	genus	527	RuminococcaceaeUCG004	rs2248146	9502	7	24791998	T	C	0.0689452	0.0153649	8.20001e-06	0.3221	20.1306
1389	genus	528	RuminococcaceaeUCG004	rs3800154	9406	6	2119329	A	C	-0.0797959	0.0177639	6.11581e-06	0.2207	20.1739
1390	genus	529	RuminococcaceaeUCG004	rs511258	9500	3	169966722	G	A	-0.0757474	0.0162475	4.52052e-06	0.2634	21.7306
1391	genus	530	RuminococcaceaeUCG004	rs550351	9498	1	18676399	A	C	0.078587	0.018003	9.43128e-06	0.4404	19.051
1392	genus	531	RuminococcaceaeUCG004	rs6769553	9501	3	54427795	A	G	0.0849743	0.0157451	7.91068e-08	0.2843	29.1202
1393	genus	532	RuminococcaceaeUCG004	rs7569771	9502	2	239846337	A	G	-0.075914	0.0170308	8.11964e-06	0.2167	19.8647
1394	genus	533	RuminococcaceaeUCG004	rs872501	8473	8	139253064	G	A	0.116125	0.025946	5.80805e-06	0.1272	20.0265
1395	genus	534	RuminococcaceaeUCG004	rs9818949	9116	3	197683751	G	T	0.0859927	0.0188671	5.38832e-06	0.2187	20.769
1396	genus	535	RuminococcaceaeUCG005	rs10873449	16098	14	94630731	T	C	0.0654843	0.0143973	4.11169e-06	0.169	20.685
1397	genus	536	RuminococcaceaeUCG005	rs10937802	15821	4	7302344	G	A	0.0755811	0.0168226	8.17353e-06	0.09742	20.1829
1398	genus	537	RuminococcaceaeUCG005	rs10950694	15821	7	18026604	T	C	0.0577628	0.011412	4.298e-07	0.4235	25.6164
1399	genus	538	RuminococcaceaeUCG005	rs114279581	8465	2	198122357	A	G	-0.146604	0.0316034	3.21853e-06	0.04771	21.514
1400	genus	539	RuminococcaceaeUCG005	rs12288512	15473	11	27747671	A	G	0.066635	0.0144356	3.10278e-06	0.1799	21.305
1401	genus	540	RuminococcaceaeUCG005	rs12458218	16099	18	22575871	T	C	0.0677322	0.0144525	2.41027e-06	0.1769	21.9609
1402	genus	541	RuminococcaceaeUCG005	rs2893871	16103	10	62662781	G	A	-0.073644	0.015548	3.53845e-06	0.1521	22.4322
1403	genus	542	RuminococcaceaeUCG005	rs34781347	6061	20	16312851	G	A	0.188685	0.0386484	6.04728e-07	0.05964	23.8269
1404	genus	543	RuminococcaceaeUCG005	rs55793120	11224	12	47384118	T	C	0.121548	0.0279546	7.37046e-06	0.0507	18.9021
1405	genus	544	RuminococcaceaeUCG005	rs72776570	15376	10	4240906	C	A	0.087067	0.0197179	5.35716e-06	0.0825	19.4953
1406	genus	545	RuminococcaceaeUCG005	rs7449320	16095	5	154003091	C	A	0.0599163	0.0130836	4.80776e-06	0.2207	20.9691
1407	genus	546	RuminococcaceaeUCG005	rs7555878	16100	1	187906034	A	G	0.0586677	0.0125277	2.81022e-06	0.2803	21.928
1408	genus	547	RuminococcaceaeUCG005	rs7586445	15099	2	239509030	G	A	0.0782349	0.0176458	8.8145e-06	0.1262	19.6545
1409	genus	548	RuminococcaceaeUCG005	rs898577	9991	15	68705697	T	C	-0.123012	0.0286671	7.46313e-06	0.05467	18.4095
1410	genus	549	RuminococcaceaeUCG009	rs12508214	7511	4	7426937	C	T	-0.0774649	0.0168937	4.75487e-06	0.3509	21.0206
1411	genus	550	RuminococcaceaeUCG009	rs138460696	6865	2	66396776	A	G	0.139274	0.0315794	9.80841e-06	0.1064	19.4449
1412	genus	551	RuminococcaceaeUCG009	rs1550196	7389	17	32786955	G	A	0.130842	0.0262478	1.13288e-06	0.1173	24.8421
1413	genus	552	RuminococcaceaeUCG009	rs2058609	7510	12	12970792	A	G	0.0816464	0.017472	3.12485e-06	0.3141	21.8311
1414	genus	553	RuminococcaceaeUCG009	rs2192926	7511	2	75512668	A	G	-0.089048	0.0192989	4.87746e-06	0.2366	21.2847
1415	genus	554	RuminococcaceaeUCG009	rs4079028	7480	1	202299085	C	T	0.0915623	0.019936	3.28244e-06	0.1938	21.0882
1416	genus	555	RuminococcaceaeUCG009	rs4708333	7511	6	78106701	T	G	-0.084033	0.0174757	1.56246e-06	0.3022	23.1161
1417	genus	556	RuminococcaceaeUCG009	rs6952765	7511	7	32001710	G	A	0.0732099	0.0166777	8.13062e-06	0.4612	19.2643
1418	genus	557	RuminococcaceaeUCG009	rs758191	5829	16	1979831	T	G	0.17702	0.0375113	9.00992e-06	0.06362	22.2622
1419	genus	558	RuminococcaceaeUCG009	rs78410648	7510	19	52399401	A	G	0.120989	0.0277317	9.67203e-06	0.09742	19.0293
1420	genus	559	RuminococcaceaeUCG009	rs9558661	7480	13	106650093	T	C	-0.0897823	0.0200739	7.00847e-06	0.1869	19.9988
1421	genus	560	RuminococcaceaeUCG010	rs12597105	12415	16	5233941	G	A	0.0670855	0.0144415	4.873e-06	0.2773	21.5756
1422	genus	561	RuminococcaceaeUCG010	rs2820282	12865	6	104728618	A	C	-0.0592304	0.0125917	2.85385e-06	0.4523	22.1235
1423	genus	562	RuminococcaceaeUCG010	rs682403	12864	9	135968557	A	G	-0.0588161	0.0124671	2.36537e-06	0.4761	22.2531
1424	genus	563	RuminococcaceaeUCG010	rs6958419	12870	7	16349864	C	T	-0.0585718	0.0124994	2.84162e-06	0.4891	21.955
1425	genus	564	RuminococcaceaeUCG010	rs73218807	6714	4	31057482	G	A	-0.166211	0.0367938	6.43033e-06	0.05765	20.4004
1426	genus	565	RuminococcaceaeUCG010	rs7441445	12852	4	40707798	C	T	-0.05695	0.0126502	6.80187e-06	0.4354	20.2639
1427	genus	566	RuminococcaceaeUCG011	rs10274562	3632	7	11222521	C	T	0.110917	0.0244556	6.49607e-06	0.3519	20.5591
1428	genus	567	RuminococcaceaeUCG011	rs12636310	3632	3	185469491	G	A	0.132725	0.0282037	2.81235e-06	0.2177	22.1339
1429	genus	568	RuminococcaceaeUCG011	rs12724320	3632	1	179370499	C	T	-0.120881	0.0249229	1.51986e-06	0.2753	23.5113
1430	genus	569	RuminococcaceaeUCG011	rs1416041	3632	6	105073676	A	C	-0.182339	0.0339898	7.04419e-08	0.1342	28.7623
1431	genus	570	RuminococcaceaeUCG011	rs2729556	3632	7	111763988	C	T	-0.109097	0.0233699	3.18679e-06	0.499	21.7808
1432	genus	571	RuminococcaceaeUCG011	rs4490371	3610	3	76205107	T	C	-0.111816	0.0248963	7.74624e-06	0.331	20.1605
1433	genus	572	RuminococcaceaeUCG011	rs79113084	3610	12	29634919	C	T	-0.152166	0.0317519	2.06123e-06	0.1551	22.9536
1434	genus	573	RuminococcaceaeUCG011	rs9729514	3632	1	219901055	A	G	0.184934	0.0394616	2.36769e-06	0.1024	21.9504
1435	genus	574	RuminococcaceaeUCG013	rs11581881	15730	1	9361576	C	T	0.0661211	0.0144736	4.72582e-06	0.1809	20.8674
1436	genus	575	RuminococcaceaeUCG013	rs12189346	16470	5	141395140	G	A	0.0684961	0.014558	1.67955e-06	0.163	22.1347
1437	genus	576	RuminococcaceaeUCG013	rs12336782	16772	9	13609119	T	C	-0.0856047	0.0189311	8.60305e-06	0.08151	20.4452
1438	genus	577	RuminococcaceaeUCG013	rs12485353	16771	3	197049996	G	A	-0.0607903	0.0130847	4.19379e-06	0.1789	21.5819
1439	genus	578	RuminococcaceaeUCG013	rs12781711	16772	10	2219930	C	T	-0.0656129	0.0117477	2.55301e-08	0.3131	31.1906
1440	genus	579	RuminococcaceaeUCG013	rs16918863	12643	10	19780463	A	C	0.111491	0.0240157	4.15503e-06	0.06064	21.5488
1441	genus	580	RuminococcaceaeUCG013	rs2730183	16772	8	40311885	G	A	-0.0488692	0.0109907	8.43787e-06	0.4642	19.7681
1442	genus	581	RuminococcaceaeUCG013	rs4385846	16772	10	115650278	G	T	0.0598404	0.0131807	6.46209e-06	0.2068	20.6092
1443	genus	582	RuminococcaceaeUCG013	rs75088940	15638	12	30245557	T	C	-0.0942968	0.0200713	2.55399e-06	0.09344	22.0694
1444	genus	583	RuminococcaceaeUCG013	rs76973485	5299	3	9534657	G	T	0.194976	0.0418213	3.3498e-06	0.03678	21.7271
1445	genus	584	RuminococcaceaeUCG013	rs9313055	15764	5	3628882	T	C	0.105087	0.023446	9.54713e-06	0.06859	20.0866
1446	genus	585	RuminococcaceaeUCG014	rs10495392	13902	1	237422989	C	T	-0.082486	0.0187194	9.96329e-06	0.1193	19.4139
1447	genus	586	RuminococcaceaeUCG014	rs10791168	14403	11	131659000	A	G	-0.0664624	0.0150069	9.76182e-06	0.1839	19.6115
1448	genus	587	RuminococcaceaeUCG014	rs10941294	12615	5	36435597	C	T	-0.122057	0.0260017	2.397e-06	0.06859	22.0322
1449	genus	588	RuminococcaceaeUCG014	rs115777838	5674	5	26110626	T	C	-0.18835	0.0386643	4.62331e-07	0.05368	23.7222
1450	genus	589	RuminococcaceaeUCG014	rs12638134	14403	3	101334609	T	G	0.0582548	0.0119657	1.21144e-06	0.3897	23.6987
1451	genus	590	RuminococcaceaeUCG014	rs34402072	13863	8	3636548	C	T	-0.0688023	0.0156083	9.80426e-06	0.1918	19.4282
1452	genus	591	RuminococcaceaeUCG014	rs56105232	9190	9	14363769	G	A	0.139276	0.0299132	2.9128e-06	0.07256	21.6736
1453	genus	592	RuminococcaceaeUCG014	rs72809222	13922	2	57205854	T	C	0.0671775	0.0139838	2.41191e-06	0.2515	23.0747
1454	genus	593	RuminococcaceaeUCG014	rs853612	14403	10	119928413	A	G	-0.0528257	0.0119367	9.75451e-06	0.4026	19.5823
1455	genus	594	RuminococcaceaeUCG014	rs995642	14402	2	134854659	C	T	0.060048	0.0126417	1.90222e-06	0.326	22.5593
1456	genus	595	Ruminococcus1	rs10167839	16605	2	181882879	A	G	0.0519509	0.0116306	8.09254e-06	0.3439	19.9492
1457	genus	596	Ruminococcus1	rs11783695	16606	8	144596903	G	T	-0.0734114	0.0161398	4.72679e-06	0.1511	20.6861
1458	genus	597	Ruminococcus1	rs17781867	14349	17	71256018	C	T	0.0999271	0.0211728	1.96335e-06	0.09245	22.2715
1459	genus	598	Ruminococcus1	rs3819978	12769	1	241789757	C	T	-0.11504	0.0260137	8.74133e-06	0.05865	19.5535
1460	genus	599	Ruminococcus1	rs6105066	16049	20	13258628	T	C	-0.0607052	0.013425	5.05914e-06	0.2495	20.4442
1461	genus	600	Ruminococcus1	rs6493760	16126	15	55439182	C	T	0.0535262	0.0115885	3.38363e-06	0.3966	21.3318
1462	genus	601	Ruminococcus1	rs7117576	16606	11	114023573	A	G	0.0829505	0.0170891	6.47979e-07	0.08847	23.5584
1463	genus	602	Ruminococcus1	rs7583465	16588	2	10533921	C	T	0.0527654	0.0112619	2.55613e-06	0.3767	21.9495
1464	genus	603	Ruminococcus1	rs78572139	11667	5	15944587	G	A	0.125038	0.0279411	5.23105e-06	0.07058	20.0226
1465	genus	604	Ruminococcus1	rs78613526	7266	2	65925212	G	A	0.167497	0.0367639	5.11425e-06	0.04274	20.7515
1466	genus	605	Ruminococcus2	rs12406309	15339	1	108074445	A	C	-0.063193	0.0142275	9.78953e-06	0.1909	19.7252
1467	genus	606	Ruminococcus2	rs12986628	14714	2	238103439	C	T	0.0665937	0.0140168	2.14202e-06	0.2127	22.5688
1468	genus	607	Ruminococcus2	rs1819812	14868	7	151435722	G	T	0.0842356	0.0184893	5.28435e-06	0.1163	20.7535
1469	genus	608	Ruminococcus2	rs2368224	3026	2	182656416	T	G	0.199648	0.0438453	3.6293e-06	0.04771	20.7202
1470	genus	609	Ruminococcus2	rs2846589	14924	18	862477	G	T	0.0522093	0.0116382	7.58896e-06	0.4543	20.1219
1471	genus	610	Ruminococcus2	rs2997412	15336	13	62067781	A	G	-0.0568439	0.0122325	4.22116e-06	0.2803	21.5915
1472	genus	611	Ruminococcus2	rs4400279	15333	7	16804578	A	G	0.0546114	0.0120077	5.79929e-06	0.3638	20.6817
1473	genus	612	Ruminococcus2	rs4799823	14650	18	33456427	C	T	0.0837001	0.0182263	5.40138e-06	0.1392	21.0862
1474	genus	613	Ruminococcus2	rs55707116	15336	9	79919385	C	A	0.0865521	0.0189141	8.00593e-06	0.1024	20.9377
1475	genus	614	Ruminococcus2	rs58681734	15338	9	137557890	A	G	0.0723875	0.0160787	4.18175e-06	0.1511	20.266
1476	genus	615	Ruminococcus2	rs61791565	15319	4	24655463	T	C	-0.0523503	0.0117119	6.78933e-06	0.3688	19.9769
1477	genus	616	Ruminococcus2	rs75140805	14249	11	12148588	T	G	0.0836825	0.0176445	3.95297e-06	0.1581	22.49
1478	genus	617	Ruminococcus2	rs7635831	14924	3	173040924	G	A	0.0618344	0.0129031	1.98054e-06	0.2932	22.9622
1479	genus	618	Ruminococcus2	rs7693984	14154	4	4268322	G	A	-0.102822	0.0235087	9.42134e-06	0.0825	19.1273
1480	genus	619	Ruminococcus2	rs78120384	6082	3	106664363	A	G	-0.192815	0.0392045	3.31185e-07	0.07256	24.1807
1481	genus	620	Sellimonas	rs113379006	3154	3	42008186	T	C	-0.162759	0.0357025	7.20777e-06	0.168	20.769
1482	genus	621	Sellimonas	rs13417181	3047	2	174308394	T	C	0.166509	0.0337521	7.61748e-07	0.2157	24.3214
1483	genus	622	Sellimonas	rs2016057	3154	15	52105282	A	C	-0.125878	0.0256153	1.02698e-06	0.3907	24.1336
1484	genus	623	Sellimonas	rs2187447	3028	11	79332972	A	C	0.243457	0.0527695	3.97806e-06	0.06064	21.2712
1485	genus	624	Sellimonas	rs2371572	3154	2	213214174	A	C	0.127349	0.0250862	4.46357e-07	0.4513	25.754
1486	genus	625	Sellimonas	rs41816	3154	7	106250164	A	G	0.132201	0.0291087	8.39372e-06	0.2515	20.6134
1487	genus	626	Sellimonas	rs4600608	3095	2	180278564	A	G	-0.137152	0.0301702	4.94843e-06	0.2386	20.6522
1488	genus	627	Sellimonas	rs553697	3047	6	93730393	T	C	-0.153767	0.0339099	6.12773e-06	0.162	20.549
1489	genus	628	Sellimonas	rs56203279	3154	7	111501524	T	C	-0.124045	0.0269115	3.71999e-06	0.33	21.2328
1490	genus	629	Senegalimassilia	rs10036909	4996	5	127861692	C	T	0.185519	0.0400881	8.05438e-06	0.06958	21.4079
1491	genus	630	Senegalimassilia	rs11787826	6923	9	34332382	C	A	0.081327	0.0171154	2.63466e-06	0.4284	22.572
1492	genus	631	Senegalimassilia	rs1990708	6923	2	206654123	A	C	-0.109619	0.0247785	8.90578e-06	0.1262	19.5659
1493	genus	632	Senegalimassilia	rs2017373	6923	14	34431996	C	T	0.0782258	0.0176841	9.50288e-06	0.3738	19.5618
1494	genus	633	Senegalimassilia	rs7225245	6923	17	48379615	G	A	0.079173	0.0170421	4.18017e-06	0.4583	21.5766
1495	genus	634	Slackia	rs10409783	5941	19	4555786	A	G	0.0950828	0.0211239	7.69592e-06	0.2833	20.2539
1496	genus	635	Slackia	rs12440440	6063	15	34041896	A	G	0.0901934	0.0190582	2.62872e-06	0.3091	22.3893
1497	genus	636	Slackia	rs16894137	6063	8	96946291	C	T	-0.122792	0.0263047	2.71183e-06	0.1431	21.7837
1498	genus	637	Slackia	rs35156985	5965	7	99451715	T	C	-0.155709	0.0348085	8.05947e-06	0.06362	20.0037
1499	genus	638	Slackia	rs4492265	6063	7	13523683	A	G	-0.0905757	0.0191658	2.40925e-06	0.3101	22.3267
1500	genus	639	Slackia	rs8901	6063	17	74267010	C	T	0.0934594	0.0186813	6.06998e-07	0.3708	25.0201
1501	genus	640	Streptococcus	rs10028567	16311	4	53657577	C	T	-0.0921167	0.0191881	7.30343e-06	0.08151	23.044
1502	genus	641	Streptococcus	rs10448310	16384	9	93556174	A	G	-0.0517935	0.0111324	3.30706e-06	0.4304	21.6433
1503	genus	642	Streptococcus	rs11110281	15120	12	100584014	T	C	-0.137519	0.0227398	2.58314e-09	0.06759	36.5673
1504	genus	643	Streptococcus	rs11720390	15220	3	94103591	G	A	0.107024	0.0228121	3.59482e-06	0.07455	22.0076
1505	genus	644	Streptococcus	rs11764382	16387	7	46774896	A	G	-0.0695345	0.0143671	1.28631e-06	0.1909	23.4211
1506	genus	645	Streptococcus	rs17708276	16278	8	10199548	A	G	-0.0793955	0.0170628	3.04096e-06	0.1282	21.6491
1507	genus	646	Streptococcus	rs1918540	16373	11	131649446	G	A	0.059639	0.0128148	2.44067e-06	0.2525	21.6563
1508	genus	647	Streptococcus	rs2370083	16277	14	97526750	G	T	-0.0816836	0.0185851	9.75245e-06	0.08847	19.3146
1509	genus	648	Streptococcus	rs57646748	15939	4	37452858	G	A	-0.0907696	0.0200344	5.4754e-06	0.06759	20.5245
1510	genus	649	Streptococcus	rs6806351	15973	3	132058723	T	C	-0.0633829	0.0136647	4.93869e-06	0.2087	21.5123
1511	genus	650	Streptococcus	rs71481756	14526	10	8102404	T	G	0.0931048	0.0207949	6.51476e-06	0.0994	20.0433
1512	genus	651	Streptococcus	rs7916711	15294	10	28588269	A	G	0.102891	0.0217362	2.71702e-06	0.06461	22.4042
1513	genus	652	Subdoligranulum	rs10065321	17589	5	141857415	T	C	-0.0512828	0.0108105	2.10155e-06	0.3678	22.5009
1514	genus	653	Subdoligranulum	rs10497836	17579	2	200288718	C	T	-0.0524065	0.0118697	8.37954e-06	0.2803	19.4912
1515	genus	654	Subdoligranulum	rs1667315	17586	2	232408743	G	A	0.0485017	0.0107452	6.72143e-06	0.4374	20.3721
1516	genus	655	Subdoligranulum	rs2114677	15566	10	125472937	C	T	-0.104176	0.0230829	2.71726e-06	0.05567	20.3659
1517	genus	656	Subdoligranulum	rs2171249	14679	6	153694029	C	T	0.106744	0.0233213	4.50556e-06	0.07356	20.947
1518	genus	657	Subdoligranulum	rs35940633	17582	14	86933898	G	A	-0.0511008	0.011001	4.21698e-06	0.3628	21.5745
1519	genus	658	Subdoligranulum	rs3761728	17570	4	48990885	T	G	-0.0543458	0.0118866	3.86747e-06	0.2425	20.901
1520	genus	659	Subdoligranulum	rs4347804	4312	2	218215847	A	G	0.166063	0.0357483	2.18405e-06	0.04175	21.5692
1521	genus	660	Subdoligranulum	rs6555306	17591	5	4671383	T	C	-0.0740777	0.0155463	2.80664e-06	0.1223	22.7024
1522	genus	661	Subdoligranulum	rs75158211	17165	19	29644694	T	C	-0.072343	0.015933	7.52162e-06	0.1113	20.6132
1523	genus	662	Subdoligranulum	rs76528319	8468	5	117799448	G	T	-0.143279	0.0310662	7.41394e-06	0.03976	21.2659
1524	genus	663	Sutterella	rs1145877	13251	6	82386821	A	G	-0.073548	0.0162413	7.19949e-06	0.159	20.5037
1525	genus	664	Sutterella	rs11591622	12604	10	102520687	T	G	-0.0688382	0.0151375	6.49857e-06	0.2157	20.6767
1526	genus	665	Sutterella	rs13173038	13245	5	58499183	A	G	-0.0718076	0.0151627	2.72984e-06	0.2207	22.4245
1527	genus	666	Sutterella	rs143438747	9368	1	63278549	T	C	-0.145793	0.0306867	3.28021e-06	0.05467	22.5672
1528	genus	667	Sutterella	rs2050185	13243	6	147936781	G	A	0.0575138	0.0128766	7.96955e-06	0.3777	19.9468
1529	genus	668	Sutterella	rs2321387	13252	13	58689340	G	A	-0.0592876	0.0124509	1.86519e-06	0.4702	22.6704
1530	genus	669	Sutterella	rs2613606	13249	7	111285025	C	T	-0.0556794	0.0124117	7.2023e-06	0.3936	20.1214
1531	genus	670	Sutterella	rs607327	13251	11	111695709	C	T	0.0578334	0.0129053	6.6306e-06	0.3767	20.0797
1532	genus	671	Sutterella	rs62501473	12762	7	150126751	G	A	0.0694233	0.0149416	5.51851e-06	0.2286	21.5846
1533	genus	672	Sutterella	rs7499539	13254	16	85038065	A	G	0.0617478	0.0130998	2.35769e-06	0.3231	22.215
1534	genus	673	Sutterella	rs7638039	13236	3	70588939	T	C	0.0645624	0.0143887	8.66397e-06	0.2326	20.1304
1535	genus	674	Sutterella	rs9350083	13254	6	18583878	T	G	-0.0593069	0.0133929	8.22778e-06	0.2992	19.6062
1536	genus	675	Terrisporobacter	rs1883097	4417	11	8938819	C	T	0.226399	0.0454642	4.15789e-07	0.05567	24.7864
1537	genus	676	Terrisporobacter	rs2569953	6637	3	144148905	A	C	-0.0775591	0.0174641	8.95009e-06	0.4195	19.7171
1538	genus	677	Terrisporobacter	rs2872237	6632	19	17026940	C	A	-0.0814505	0.0175943	3.97135e-06	0.4344	21.4246
1539	genus	678	Terrisporobacter	rs58405430	6176	11	20621043	G	T	0.134617	0.0301177	7.9371e-06	0.1153	19.9717
1540	genus	679	Terrisporobacter	rs7184125	6232	16	15920394	T	C	0.091256	0.0205493	8.48103e-06	0.2326	19.7146
1541	genus	680	Turicibacter	rs11054680	8928	12	12242455	T	C	-0.104751	0.0226997	2.30977e-06	0.09642	21.2901
1542	genus	681	Turicibacter	rs11666533	8256	19	11864932	C	T	-0.111689	0.0248436	7.37109e-06	0.07952	20.2063
1543	genus	682	Turicibacter	rs149744580	8459	2	63366962	A	G	0.169883	0.0315478	7.00965e-08	0.05268	28.9905
1544	genus	683	Turicibacter	rs2834977	8946	21	36929643	T	C	-0.0959995	0.0208261	3.95588e-06	0.173	21.2435
1545	genus	684	Turicibacter	rs2952020	8949	8	26027842	G	A	-0.0759019	0.0165764	5.63308e-06	0.2227	20.9618
1546	genus	685	Turicibacter	rs3734633	8626	6	126111881	G	A	-0.120957	0.02683	5.31914e-06	0.09742	20.3197
1547	genus	686	Turicibacter	rs4869133	8256	5	95717619	G	A	0.131186	0.027197	2.55369e-06	0.08847	23.2611
1548	genus	687	Turicibacter	rs55756211	8941	7	130972179	T	C	-0.115115	0.0240708	2.80533e-06	0.1163	22.8659
1549	genus	688	Turicibacter	rs7199484	8948	16	49826299	G	A	-0.0731428	0.0160172	5.76664e-06	0.332	20.8485
1550	genus	689	Tyzzerella3	rs10898797	5387	11	87588698	C	T	0.12238	0.0274683	8.85446e-06	0.1571	19.8426
1551	genus	690	Tyzzerella3	rs112102233	3857	10	46098286	A	G	-0.216348	0.0477575	6.17669e-06	0.0666	20.5116
1552	genus	691	Tyzzerella3	rs1232220	5000	6	102680257	G	T	-0.143869	0.031828	7.90792e-06	0.1262	20.4241
1553	genus	692	Tyzzerella3	rs17706273	5395	5	16388259	T	C	-0.140368	0.0274708	5.87816e-07	0.1521	26.0997
1554	genus	693	Tyzzerella3	rs191093	4621	12	77390329	G	A	0.159008	0.0353306	6.76393e-06	0.07952	20.2465
1555	genus	694	Tyzzerella3	rs4904512	5396	14	89595945	T	C	-0.117151	0.0250306	3.09269e-06	0.1988	21.8972
1556	genus	695	Tyzzerella3	rs55799124	5362	17	3738781	A	G	-0.11435	0.0238604	1.3355e-06	0.2068	22.9591
1557	genus	696	Tyzzerella3	rs67476743	4948	19	1030320	T	G	0.132164	0.022208	3.74049e-09	0.2853	35.4022
1558	genus	697	Tyzzerella3	rs7019909	5396	9	33113322	T	C	0.144156	0.0301626	1.7612e-06	0.1014	22.833
1559	genus	698	Tyzzerella3	rs7333521	4335	13	81593016	T	C	-0.207191	0.0453121	4.87602e-06	0.04274	20.8985
1560	genus	699	Tyzzerella3	rs75091807	4621	13	35023691	G	T	-0.184966	0.0383029	1.70674e-06	0.09046	23.3095
1561	genus	700	Tyzzerella3	rs7561370	5396	2	57810406	T	C	0.131341	0.0286292	1.51605e-06	0.1223	21.0388
1562	genus	701	Veillonella	rs1882878	9282	21	30010673	A	G	-0.0768966	0.0163908	2.98089e-06	0.3062	22.0049
1563	genus	702	Veillonella	rs2013594	9283	11	44302154	T	C	-0.0720698	0.0155153	3.42129e-06	0.3579	21.5721
1564	genus	703	Veillonella	rs62376424	8999	5	119914285	C	T	-0.0762216	0.0163499	3.65453e-06	0.334	21.7284
1565	genus	704	Veillonella	rs6656807	8999	1	178945043	A	G	0.0703062	0.0153954	5.49694e-06	0.4245	20.8502
1566	genus	705	Veillonella	rs742016	9279	22	45604800	A	G	-0.0688571	0.0149769	4.65692e-06	0.4235	21.1329
1567	genus	706	Victivallis	rs11899949	3258	2	38049069	G	A	0.130568	0.0276239	2.7671e-06	0.2773	22.3273
1568	genus	707	Victivallis	rs12512543	3239	4	9608445	A	C	-0.178036	0.0374344	2.5413e-06	0.1213	22.605
1569	genus	708	Victivallis	rs173120	3263	13	72876881	T	C	0.13381	0.0290127	7.65253e-06	0.2455	21.2585
1570	genus	709	Victivallis	rs1882775	3258	21	40405606	A	G	-0.13827	0.031273	8.72833e-06	0.2237	19.5368
1571	genus	710	Victivallis	rs2546432	3266	5	180579462	T	C	-0.110803	0.0249655	9.93269e-06	0.4662	19.686
1572	genus	711	Victivallis	rs342302	3265	7	106378229	A	G	-0.152754	0.0351572	8.15946e-06	0.159	18.8665
1573	genus	712	Victivallis	rs4764863	3266	12	102514184	G	A	0.121561	0.0246058	8.2222e-07	0.5	24.3918
1574	genus	713	Victivallis	rs4895919	3254	6	131630319	T	C	-0.116918	0.0247515	2.75199e-06	0.4821	22.2991
1575	genus	714	Victivallis	rs56349194	3266	11	9312796	A	G	-0.158501	0.0315231	6.25748e-07	0.16	25.2663
1576	genus	715	Victivallis	rs911666	3267	14	96071125	T	C	-0.118576	0.0263146	7.65252e-06	0.3052	20.2924
1577	genus	716	Clostridiuminnocuumgroup	rs10506058	4163	12	30268485	A	G	0.0997048	0.0221926	8.92443e-06	0.3966	20.1747
1578	genus	717	Clostridiuminnocuumgroup	rs1942371	3971	18	69274308	G	A	-0.157938	0.034187	4.06337e-06	0.1302	21.3321
1579	genus	718	Clostridiuminnocuumgroup	rs40656	4048	5	9368158	C	T	0.142664	0.0311021	8.6152e-06	0.1889	21.0299
1580	genus	719	Clostridiuminnocuumgroup	rs4869133	3735	5	95717619	G	A	-0.180591	0.0409505	7.24455e-06	0.08847	19.4374
1581	genus	720	Clostridiuminnocuumgroup	rs61267978	4165	18	6348227	T	C	0.14708	0.0320875	5.58513e-06	0.1243	21.0002
1582	genus	721	Clostridiuminnocuumgroup	rs6577484	3858	1	8419420	G	A	0.160425	0.0360857	8.40602e-06	0.1481	19.7536
1583	genus	722	Clostridiuminnocuumgroup	rs6890185	4166	5	71186626	T	C	0.113424	0.0233137	1.12244e-06	0.3111	23.6579
1584	genus	723	Clostridiuminnocuumgroup	rs77845139	4048	15	59704208	A	G	-0.114993	0.0257186	8.40622e-06	0.2952	19.9817
1585	genus	724	Eubacteriumbrachygroup	rs112617308	4001	10	94185213	T	C	-0.170873	0.0362844	2.38033e-06	0.07952	22.1662
1586	genus	725	Eubacteriumbrachygroup	rs12151423	3854	2	218237281	A	G	0.101329	0.0227324	9.2705e-06	0.4791	19.8585
1587	genus	726	Eubacteriumbrachygroup	rs13139592	3842	4	144665178	T	C	-0.145997	0.0327192	7.96753e-06	0.1223	19.9
1588	genus	727	Eubacteriumbrachygroup	rs1384962	4001	14	23060552	A	G	0.120888	0.0266264	6.99292e-06	0.2107	20.6028
1589	genus	728	Eubacteriumbrachygroup	rs2913110	4001	10	22892667	C	T	0.105143	0.022942	4.55806e-06	0.3777	20.9934
1590	genus	729	Eubacteriumbrachygroup	rs4862235	4000	4	184628931	G	A	0.104806	0.0225751	3.73143e-06	0.4443	21.5425
1591	genus	730	Eubacteriumbrachygroup	rs62348779	3827	5	17460096	T	C	-0.201481	0.043286	3.78122e-06	0.08151	21.6543
1592	genus	731	Eubacteriumbrachygroup	rs6591893	3999	11	80236833	G	A	0.108225	0.0240319	7.34344e-06	0.3479	20.2706
1593	genus	732	Eubacteriumbrachygroup	rs720439	4001	22	48190598	A	G	-0.111927	0.0251252	7.02827e-06	0.2515	19.835
1594	genus	733	Eubacteriumbrachygroup	rs73199919	3008	4	6856564	T	C	-0.236717	0.0531335	8.15524e-06	0.05666	19.835
1595	genus	734	Eubacteriumcoprostanoligenesgroup	rs1020520	17371	7	33603146	T	G	-0.0590705	0.0132929	8.88975e-06	0.2038	19.7448
1596	genus	735	Eubacteriumcoprostanoligenesgroup	rs10444197	17380	10	2215931	A	G	-0.0505823	0.0113455	5.98464e-06	0.3678	19.8746
1597	genus	736	Eubacteriumcoprostanoligenesgroup	rs11052069	17380	12	32713919	T	C	0.0477832	0.0107833	9.37949e-06	0.4344	19.6333
1598	genus	737	Eubacteriumcoprostanoligenesgroup	rs11720857	16960	3	113794507	C	T	0.0630776	0.0144485	9.26255e-06	0.1769	19.057
1599	genus	738	Eubacteriumcoprostanoligenesgroup	rs12906958	17380	15	36911598	C	T	-0.0533159	0.0115935	4.34803e-06	0.3022	21.1464
1600	genus	739	Eubacteriumcoprostanoligenesgroup	rs17159861	17380	7	31085162	C	T	0.0962228	0.0168388	1.03787e-08	0.1332	32.6499
1601	genus	740	Eubacteriumcoprostanoligenesgroup	rs2644213	17380	10	84506096	G	A	0.0538845	0.0121245	9.85638e-06	0.2366	19.7494
1602	genus	741	Eubacteriumcoprostanoligenesgroup	rs4076415	16960	15	86440997	T	G	0.0515152	0.0110294	1.98974e-06	0.4006	21.8129
1603	genus	742	Eubacteriumcoprostanoligenesgroup	rs62024432	17271	15	97869293	C	T	-0.0769698	0.0172101	7.50207e-06	0.1252	19.9996
1604	genus	743	Eubacteriumcoprostanoligenesgroup	rs6762473	17377	3	127139574	C	A	0.0521584	0.0112353	4.26113e-06	0.3569	21.5493
1605	genus	744	Eubacteriumcoprostanoligenesgroup	rs76898927	12197	3	81595477	G	A	0.123055	0.0266375	4.78979e-06	0.04771	21.3374
1606	genus	745	Eubacteriumcoprostanoligenesgroup	rs9648214	17379	7	16380806	T	C	-0.0828719	0.016431	2.5203e-07	0.1183	25.4354
1607	genus	746	Eubacteriumeligensgroup	rs182318	14777	11	31098691	G	A	-0.0824941	0.0195615	8.39837e-06	0.07753	17.7821
1608	genus	747	Eubacteriumeligensgroup	rs2200429	14761	13	107563458	A	G	-0.0888825	0.0198479	5.29721e-06	0.07356	20.0514
1609	genus	748	Eubacteriumeligensgroup	rs265534	14776	10	83092007	T	G	-0.0563756	0.0120127	2.26758e-06	0.4553	22.0212
1610	genus	749	Eubacteriumeligensgroup	rs4583233	14327	16	81820486	A	C	0.0670205	0.0128122	2.83852e-07	0.334	27.3595
1611	genus	750	Eubacteriumeligensgroup	rs56080211	10699	2	110260993	C	T	0.123093	0.0282743	9.1429e-06	0.05567	18.9496
1612	genus	751	Eubacteriumeligensgroup	rs6923695	12891	6	70956815	T	G	0.103268	0.0229525	4.87406e-06	0.05666	20.2396
1613	genus	752	Eubacteriumfissicatenagroup	rs10147907	3833	14	89484373	T	G	0.172263	0.039601	8.27246e-06	0.06859	18.9123
1614	genus	753	Eubacteriumfissicatenagroup	rs11818408	3590	10	96758467	G	A	0.10585	0.0237114	8.20015e-06	0.4771	19.9172
1615	genus	754	Eubacteriumfissicatenagroup	rs11876297	3396	18	45753272	T	C	0.131469	0.0281712	2.66556e-06	0.2157	21.7662
1616	genus	755	Eubacteriumfissicatenagroup	rs151257695	3587	7	73043561	A	G	0.20951	0.0454847	3.09681e-06	0.08052	21.2049
1617	genus	756	Eubacteriumfissicatenagroup	rs1768152	3590	3	39604954	T	C	0.139489	0.0316186	8.70054e-06	0.1372	19.4514
1618	genus	757	Eubacteriumfissicatenagroup	rs2733072	3833	8	5433699	G	A	0.109644	0.0228306	1.49089e-06	0.4652	23.0521
1619	genus	758	Eubacteriumfissicatenagroup	rs3771393	3792	2	71145246	C	T	0.130842	0.0266671	7.37909e-07	0.2843	24.0611
1620	genus	759	Eubacteriumfissicatenagroup	rs6934739	3831	6	39940437	A	G	0.111463	0.0252788	9.75326e-06	0.2952	19.4323
1621	genus	760	Eubacteriumfissicatenagroup	rs7104872	3829	11	115165111	G	A	0.138612	0.0291906	2.7315e-06	0.1779	22.5366
1622	genus	761	Eubacteriumhalliigroup	rs10501370	13824	11	58040621	C	T	-0.115589	0.0252489	5.41918e-06	0.05268	20.9549
1623	genus	762	Eubacteriumhalliigroup	rs10798999	16561	1	34308917	C	T	0.0601661	0.0126752	2.60558e-06	0.2157	22.5288
1624	genus	763	Eubacteriumhalliigroup	rs117748144	10861	11	11771637	T	C	-0.126582	0.028712	7.86002e-06	0.04274	19.4329
1625	genus	764	Eubacteriumhalliigroup	rs13116360	10323	4	111885431	T	C	0.154124	0.0297185	2.94487e-07	0.06262	26.8908
1626	genus	765	Eubacteriumhalliigroup	rs17074066	15804	4	183709536	T	C	-0.0813986	0.0189272	9.34905e-06	0.09145	18.4929
1627	genus	766	Eubacteriumhalliigroup	rs17474256	16460	1	104524676	G	A	0.0810805	0.0184573	9.45445e-06	0.1233	19.2949
1628	genus	767	Eubacteriumhalliigroup	rs281379	16130	19	49214274	A	G	-0.0499523	0.0112153	9.32796e-06	0.4602	19.8352
1629	genus	768	Eubacteriumhalliigroup	rs28584818	11095	3	64664456	A	G	0.126115	0.0268627	4.43235e-06	0.06859	22.0372
1630	genus	769	Eubacteriumhalliigroup	rs60254196	16238	7	148856720	A	G	-0.0522832	0.0111865	2.69672e-06	0.4592	21.8415
1631	genus	770	Eubacteriumhalliigroup	rs630939	16238	18	48384463	C	T	-0.0508914	0.0114352	9.15759e-06	0.3996	19.8037
1632	genus	771	Eubacteriumhalliigroup	rs6550770	4279	3	23663416	T	C	-0.198087	0.0443545	4.823e-06	0.05169	19.9359
1633	genus	772	Eubacteriumhalliigroup	rs74018587	3039	15	62014160	C	T	0.208943	0.043822	3.70257e-06	0.03678	22.7188
1634	genus	773	Eubacteriumhalliigroup	rs78056098	16568	11	123789877	G	T	-0.0507411	0.0113758	8.28818e-06	0.3608	19.8931
1635	genus	774	Eubacteriumhalliigroup	rs949971	16566	3	110283389	T	G	-0.0540164	0.0116101	3.29002e-06	0.3837	21.6436
1636	genus	775	Eubacteriumnodatumgroup	rs10263623	3080	7	64894137	C	T	0.193496	0.0439023	8.90706e-06	0.1044	19.4127
1637	genus	776	Eubacteriumnodatumgroup	rs10458299	3271	7	135052348	T	C	-0.187753	0.041969	8.36714e-06	0.08052	20.0009
1638	genus	777	Eubacteriumnodatumgroup	rs11006576	3295	10	61322015	A	G	-0.110167	0.024593	7.98664e-06	0.4871	20.0548
1639	genus	778	Eubacteriumnodatumgroup	rs113893692	3195	9	28245518	C	T	-0.185107	0.0403573	5.75702e-06	0.09841	21.0247
1640	genus	779	Eubacteriumnodatumgroup	rs34297067	3271	14	52185888	A	G	-0.186907	0.0341475	6.59784e-08	0.1392	29.941
1641	genus	780	Eubacteriumnodatumgroup	rs61841040	3295	10	9659749	G	T	0.160621	0.0341609	3.56141e-06	0.166	22.0944
1642	genus	781	Eubacteriumnodatumgroup	rs6818880	3291	4	94712747	A	G	-0.110081	0.0245964	7.8254e-06	0.4553	20.0176
1643	genus	782	Eubacteriumnodatumgroup	rs77910827	3271	9	96597985	C	T	0.201788	0.0413568	9.05381e-07	0.1034	23.7921
1644	genus	783	Eubacteriumnodatumgroup	rs7827125	3294	8	4954912	C	T	0.1223	0.0271331	7.17355e-06	0.2823	20.3043
1645	genus	784	Eubacteriumnodatumgroup	rs7880204	3294	1	171060821	T	C	-0.125454	0.0275303	6.83884e-06	0.2475	20.753
1646	genus	785	Eubacteriumnodatumgroup	rs9425984	3294	1	34529736	T	C	-0.130234	0.0292347	7.20681e-06	0.2386	19.833
1647	genus	786	Eubacteriumoxidoreducensgroup	rs12129908	5377	1	195064019	C	A	0.0893273	0.0198333	5.79516e-06	0.4473	20.2776
1648	genus	787	Eubacteriumoxidoreducensgroup	rs12423772	5321	12	94515340	G	T	0.14098	0.0295029	2.62925e-06	0.1501	22.8255
1649	genus	788	Eubacteriumoxidoreducensgroup	rs2973294	5378	4	37526679	G	T	0.0923559	0.0195439	2.38836e-06	0.4205	22.3227
1650	genus	789	Eubacteriumoxidoreducensgroup	rs34561138	4186	16	86480355	G	A	0.216145	0.045992	2.51163e-06	0.05865	22.076
1651	genus	790	Eubacteriumoxidoreducensgroup	rs440215	5377	5	106882394	C	T	0.0932766	0.0195294	1.65407e-06	0.4622	22.8038
1652	genus	791	Eubacteriumrectalegroup	rs10248854	17348	7	121281238	C	A	-0.0527827	0.0113464	4.20676e-06	0.3598	21.6382
1653	genus	792	Eubacteriumrectalegroup	rs10797540	17350	1	234530370	A	G	0.0503179	0.0108389	3.53384e-06	0.4344	21.5487
1654	genus	793	Eubacteriumrectalegroup	rs143694765	15124	1	116082909	T	C	0.0870025	0.019779	9.75369e-06	0.09443	19.3464
1655	genus	794	Eubacteriumrectalegroup	rs2884897	10813	11	8129537	A	G	-0.129364	0.0289021	6.44426e-06	0.05268	20.0303
1656	genus	795	Eubacteriumrectalegroup	rs314726	16966	2	125553155	T	C	0.0528824	0.0109486	1.37967e-06	0.4573	23.3266
1657	genus	796	Eubacteriumrectalegroup	rs35398954	16621	15	93006765	A	G	-0.0901402	0.0174602	5.39945e-07	0.1213	26.6494
1658	genus	797	Eubacteriumrectalegroup	rs59427698	16613	9	129425745	A	G	-0.0576035	0.0130853	5.36906e-06	0.2028	19.3765
1659	genus	798	Eubacteriumrectalegroup	rs62547233	17347	9	92013419	A	G	0.0536319	0.0120201	9.8982e-06	0.3072	19.9059
1660	genus	799	Eubacteriumruminantiumgroup	rs10131724	5071	14	52219066	A	C	-0.199832	0.0414577	2.38663e-06	0.06362	23.2247
1661	genus	800	Eubacteriumruminantiumgroup	rs10923018	7739	1	88523399	G	A	0.0726438	0.0160924	6.79541e-06	0.4722	20.3724
1662	genus	801	Eubacteriumruminantiumgroup	rs11637981	7718	15	61289622	G	T	-0.073258	0.0160888	5.43671e-06	0.4841	20.7277
1663	genus	802	Eubacteriumruminantiumgroup	rs13025464	7738	2	201610645	T	C	-0.0737077	0.0163786	6.96842e-06	0.3827	20.247
1664	genus	803	Eubacteriumruminantiumgroup	rs139749	7314	22	25303055	C	T	-0.0845439	0.0171791	8.58845e-07	0.3419	24.2129
1665	genus	804	Eubacteriumruminantiumgroup	rs16891896	4753	5	33897589	G	A	-0.174787	0.0390573	2.3812e-06	0.05865	20.0185
1666	genus	805	Eubacteriumruminantiumgroup	rs17519472	7710	12	30360954	C	T	0.107804	0.0233984	4.70356e-06	0.1541	21.222
1667	genus	806	Eubacteriumruminantiumgroup	rs209813	7264	6	11953633	G	A	-0.103488	0.0236391	9.23146e-06	0.166	19.1602
1668	genus	807	Eubacteriumruminantiumgroup	rs2116427	7739	5	121182996	A	G	0.0911461	0.0182353	4.67364e-07	0.2565	24.9768
1669	genus	808	Eubacteriumruminantiumgroup	rs2229917	7050	9	130980937	A	G	0.153538	0.0323922	2.15894e-06	0.0666	22.4609
1670	genus	809	Eubacteriumruminantiumgroup	rs2418654	7314	2	71247578	C	T	-0.0748879	0.0165852	6.17247e-06	0.4781	20.3829
1671	genus	810	Eubacteriumruminantiumgroup	rs2817174	7710	1	3044181	C	T	-0.0734306	0.0163687	7.8696e-06	0.4294	20.1193
1672	genus	811	Eubacteriumruminantiumgroup	rs57340348	7314	6	130030114	T	C	-0.0979429	0.0212166	4.93278e-06	0.2147	21.3047
1673	genus	812	Eubacteriumruminantiumgroup	rs606117	7263	9	2539358	A	G	0.0833243	0.018056	4.81639e-06	0.332	21.2903
1674	genus	813	Eubacteriumruminantiumgroup	rs6676699	7708	1	197978281	G	T	-0.0888124	0.0196447	6.37979e-06	0.2217	20.4335
1675	genus	814	Eubacteriumruminantiumgroup	rs7000472	7739	8	138626268	A	G	-0.0762282	0.016523	4.06848e-06	0.3618	21.2785
1676	genus	815	Eubacteriumruminantiumgroup	rs72836424	7314	10	129037453	C	T	-0.139825	0.030069	2.62125e-06	0.09543	21.6178
1677	genus	816	Eubacteriumruminantiumgroup	rs73139629	7314	12	63306003	A	C	-0.115098	0.0247909	5.36199e-06	0.1322	21.5491
1678	genus	817	Eubacteriumventriosumgroup	rs11617697	11497	13	98785900	A	G	-0.143349	0.0286241	7.21757e-07	0.04771	25.0754
1679	genus	818	Eubacteriumventriosumgroup	rs12964517	15289	18	22460785	G	A	0.0587198	0.0123453	2.07499e-06	0.3161	22.6207
1680	genus	819	Eubacteriumventriosumgroup	rs13082419	14501	3	107736434	C	T	-0.0715522	0.016137	9.55987e-06	0.17	19.6581
1681	genus	820	Eubacteriumventriosumgroup	rs16884680	15289	8	114445055	G	T	-0.0906428	0.0191909	1.73969e-06	0.1074	22.3059
1682	genus	821	Eubacteriumventriosumgroup	rs35179274	15287	14	51960625	C	T	-0.0627263	0.013786	5.75792e-06	0.2435	20.6999
1683	genus	822	Eubacteriumventriosumgroup	rs3809430	15287	14	44975510	T	C	-0.0548171	0.0118426	3.55317e-06	0.3479	21.4232
1684	genus	823	Eubacteriumventriosumgroup	rs57199565	14913	3	190223732	T	C	0.0783394	0.0160257	7.97037e-07	0.2406	23.8929
1685	genus	824	Eubacteriumventriosumgroup	rs66746423	14578	1	109398264	C	T	0.0751501	0.0164978	6.11142e-06	0.1561	20.7465
1686	genus	825	Eubacteriumventriosumgroup	rs6704822	15289	2	203661779	A	G	0.0739179	0.0166705	6.6223e-06	0.1163	19.6583
1687	genus	826	Eubacteriumventriosumgroup	rs72783037	15286	16	60348381	C	A	0.0658926	0.0143747	6.54762e-06	0.1869	21.0097
1688	genus	827	Eubacteriumventriosumgroup	rs73615400	15146	20	50140919	T	C	-0.0956303	0.0193428	9.53613e-07	0.09046	24.4398
1689	genus	828	Eubacteriumventriosumgroup	rs73849225	14573	4	126371814	T	C	0.0975711	0.0224388	5.20909e-06	0.07952	18.9053
1690	genus	829	Eubacteriumventriosumgroup	rs78250280	14835	1	147291928	G	A	0.0749762	0.0164404	3.35791e-06	0.1491	20.7951
1691	genus	830	Eubacteriumventriosumgroup	rs876734	14913	12	52423996	C	T	-0.0618696	0.0132532	2.88908e-06	0.2893	21.7898
1692	genus	831	Eubacteriumventriosumgroup	rs9316536	15289	13	51938576	T	G	-0.0817111	0.0183121	7.83519e-06	0.1362	19.9081
1693	genus	832	Eubacteriumxylanophilumgroup	rs10140184	12930	14	73181783	A	C	0.0576795	0.012599	4.95862e-06	0.4125	20.9558
1694	genus	833	Eubacteriumxylanophilumgroup	rs10917203	12930	1	22627266	A	C	0.0612633	0.0130917	3.15155e-06	0.335	21.8949
1695	genus	834	Eubacteriumxylanophilumgroup	rs112176119	12199	16	73696771	C	T	-0.113455	0.0245762	3.32766e-06	0.06461	21.3084
1696	genus	835	Eubacteriumxylanophilumgroup	rs13239072	13307	7	43566344	G	A	0.0687427	0.0142728	1.81783e-06	0.2753	23.1936
1697	genus	836	Eubacteriumxylanophilumgroup	rs17830032	9527	20	57995506	G	A	-0.160597	0.0310515	2.38893e-07	0.05368	26.7437
1698	genus	837	Eubacteriumxylanophilumgroup	rs1999224	13309	9	130498120	G	T	-0.0949051	0.0203503	3.75492e-06	0.08847	21.7457
1699	genus	838	Eubacteriumxylanophilumgroup	rs2012708	13306	16	84790559	A	G	0.0573202	0.0126905	6.5254e-06	0.3638	20.3983
1700	genus	839	Eubacteriumxylanophilumgroup	rs2213117	12878	11	131009660	T	G	0.0877797	0.0189012	4.21329e-06	0.161	21.5646
1701	genus	840	Eubacteriumxylanophilumgroup	rs75586835	12550	4	87891938	A	G	-0.114498	0.0263455	9.38708e-06	0.0666	18.8847
1702	genus	841	Ruminococcusgauvreauiigroup	rs10931481	13382	2	191954852	G	A	0.0610096	0.0130484	3.38211e-06	0.3111	21.8582
1703	genus	842	Ruminococcusgauvreauiigroup	rs12079579	12986	1	161880482	A	G	0.0955324	0.0213436	5.03725e-06	0.07256	20.0308
1704	genus	843	Ruminococcusgauvreauiigroup	rs12539819	11860	7	153487396	C	T	0.110654	0.0240684	4.49375e-06	0.09543	21.1332
1705	genus	844	Ruminococcusgauvreauiigroup	rs1391597	13382	12	61119266	C	T	0.0590284	0.0124874	1.85964e-06	0.3807	22.3417
1706	genus	845	Ruminococcusgauvreauiigroup	rs2047242	13369	10	29201860	A	G	-0.067603	0.0133738	2.46372e-07	0.2972	25.5481
1707	genus	846	Ruminococcusgauvreauiigroup	rs2166943	13377	8	137090850	A	C	0.0566974	0.0123497	5.27717e-06	0.4384	21.0742
1708	genus	847	Ruminococcusgauvreauiigroup	rs289410	13380	15	85563483	G	A	-0.0654926	0.0139101	2.27464e-06	0.2684	22.1645
1709	genus	848	Ruminococcusgauvreauiigroup	rs431418	13289	5	166419552	A	G	-0.094737	0.0210157	5.53667e-06	0.1193	20.3182
1710	genus	849	Ruminococcusgauvreauiigroup	rs71386687	11340	16	2767894	T	G	0.121037	0.02386	2.90761e-07	0.05964	25.7288
1711	genus	850	Ruminococcusgauvreauiigroup	rs73802842	13382	4	18824860	C	A	0.0736808	0.0169665	7.48026e-06	0.1431	18.8565
1712	genus	851	Ruminococcusgauvreauiigroup	rs9870933	13382	3	112372317	A	G	0.0621643	0.0126072	8.4912e-07	0.4085	24.3098
1713	genus	852	Ruminococcusgnavusgroup	rs11597105	6328	10	6512581	A	G	0.114673	0.0250653	6.94868e-06	0.1123	20.9237
1714	genus	853	Ruminococcusgnavusgroup	rs11864644	6241	16	433078	T	C	-0.139804	0.0318253	5.0088e-06	0.07058	19.2909
1715	genus	854	Ruminococcusgnavusgroup	rs12136548	6401	1	115168097	C	T	0.0901946	0.0196476	3.09631e-06	0.2913	21.0672
1716	genus	855	Ruminococcusgnavusgroup	rs12989336	6401	2	36259341	G	A	-0.0846861	0.0187936	7.11808e-06	0.3052	20.2987
1717	genus	856	Ruminococcusgnavusgroup	rs13163520	6326	5	18662686	G	A	-0.127377	0.0233883	5.61015e-08	0.1809	29.6517
1718	genus	857	Ruminococcusgnavusgroup	rs2909242	6401	8	129224680	C	A	-0.0909965	0.018351	7.40957e-07	0.3857	24.5807
1719	genus	858	Ruminococcusgnavusgroup	rs3124783	6401	9	135838591	A	G	-0.11599	0.0249099	2.6652e-06	0.1203	21.675
1720	genus	859	Ruminococcusgnavusgroup	rs4388134	6399	4	190110710	C	T	-0.0904997	0.0203544	9.11637e-06	0.2455	19.7625
1721	genus	860	Ruminococcusgnavusgroup	rs62167033	5194	2	144700007	T	C	0.185289	0.0396295	3.49529e-06	0.07058	21.8522
1722	genus	861	Ruminococcusgnavusgroup	rs78399089	5944	3	146290310	T	C	0.144445	0.0326618	6.62998e-06	0.0825	19.5514
1723	genus	862	Ruminococcusgnavusgroup	rs934940	6309	2	122096018	A	C	-0.105045	0.0229588	2.73705e-06	0.1849	20.9273
1724	genus	863	Ruminococcustorquesgroup	rs10904297	3143	10	4639762	A	G	-0.167804	0.0389812	2.68713e-06	0.02982	18.5191
1725	genus	864	Ruminococcustorquesgroup	rs10967781	17791	9	27225258	C	A	0.0507994	0.0113322	8.36865e-06	0.3181	20.0927
1726	genus	865	Ruminococcustorquesgroup	rs12434631	17353	14	26130404	A	G	0.074697	0.0153401	2.77247e-06	0.1402	23.7084
1727	genus	866	Ruminococcustorquesgroup	rs1475330	17353	6	67262102	T	C	0.0523492	0.01182	8.13435e-06	0.3012	19.6125
1728	genus	867	Ruminococcustorquesgroup	rs35866622	17240	19	49218060	T	C	-0.0612024	0.0109421	2.21337e-08	0.4404	31.2812
1729	genus	868	Ruminococcustorquesgroup	rs4073731	17793	11	132663147	T	C	0.0651948	0.0142221	4.0525e-06	0.1759	21.0111
1730	genus	869	Ruminococcustorquesgroup	rs77034621	8567	8	76769843	T	G	-0.151553	0.0335878	6.06872e-06	0.05268	20.3547
1731	genus	870	Actinomyces	rs2715439	7468	15	99492313	C	T	0.0746684	0.0164822	6.27e-06	0.4543	20.5177
1732	genus	871	Actinomyces	rs34583783	7468	6	67207371	G	T	0.126596	0.0268461	4.48529e-06	0.1024	22.2311
1733	genus	872	Actinomyces	rs35011108	3515	6	133007480	A	G	0.232634	0.0512044	6.33832e-06	0.06362	20.6293
1734	genus	873	Actinomyces	rs4073240	7468	6	169224781	G	A	0.0749687	0.0167368	7.94274e-06	0.3827	20.0585
1735	genus	874	Actinomyces	rs4146653	7468	10	4782841	G	A	0.0985224	0.0214182	4.49647e-06	0.1968	21.1537
1736	genus	875	Actinomyces	rs71315246	7468	3	101352439	A	G	-0.0969809	0.021925	9.82978e-06	0.1431	19.5603
1737	genus	876	Actinomyces	rs7915461	5282	10	127532121	T	C	0.18776	0.0401636	5.91984e-06	0.05765	21.8462
1738	genus	877	Adlercreutzia	rs11604400	8107	11	98386085	C	T	-0.102524	0.0234834	9.74463e-06	0.1153	19.0557
1739	genus	878	Adlercreutzia	rs13231526	8051	7	48844151	C	A	0.143237	0.0311654	4.81355e-06	0.06362	21.1182
1740	genus	879	Adlercreutzia	rs2717140	8243	18	75009770	C	T	-0.119225	0.0251081	2.04594e-06	0.1113	22.5425
1741	genus	880	Adlercreutzia	rs55719207	8243	3	105355971	G	A	-0.0699243	0.0158036	9.60505e-06	0.4175	19.5721
1742	genus	881	Adlercreutzia	rs6664405	8051	1	69444163	T	C	-0.0953084	0.0210752	5.23422e-06	0.1441	20.4462
1743	genus	882	Adlercreutzia	rs7680684	8243	4	171281359	C	T	-0.083381	0.0168901	9.76904e-07	0.325	24.3649
1744	genus	883	Adlercreutzia	rs9490822	8243	6	123909083	C	T	-0.0734512	0.0155789	2.54421e-06	0.4473	22.2238
1745	genus	884	Adlercreutzia	rs9915817	8243	17	48864179	T	C	0.0749219	0.016833	8.21673e-06	0.329	19.8056
1746	genus	885	Akkermansia	rs111862613	11620	12	130309670	T	C	0.0911199	0.0196748	3.39236e-06	0.166	21.4452
1747	genus	886	Akkermansia	rs117107102	4974	18	49473635	A	G	0.204406	0.0431629	3.01139e-06	0.04473	22.4178
1748	genus	887	Akkermansia	rs11729256	11860	4	95027272	T	C	0.0750473	0.0150184	6.58393e-07	0.2386	24.966
1749	genus	888	Akkermansia	rs12908520	11862	15	97570657	G	A	0.061772	0.0130954	2.26482e-06	0.4563	22.2471
1750	genus	889	Akkermansia	rs2602429	11689	16	81063149	C	T	0.0745352	0.0156201	2.71569e-06	0.2217	22.7656
1751	genus	890	Akkermansia	rs4242783	11689	10	5064327	G	A	0.0685454	0.0147701	2.99799e-06	0.2873	21.5336
1752	genus	891	Akkermansia	rs4936098	11857	11	130280667	A	G	0.0649225	0.0135934	1.10359e-06	0.34	22.8067
1753	genus	892	Akkermansia	rs61779207	11590	1	41074472	G	A	-0.0760539	0.0167769	6.32116e-06	0.1779	20.5468
1754	genus	893	Akkermansia	rs74542928	11215	4	100544188	T	C	0.112623	0.0236434	1.4802e-06	0.07853	22.6858
1755	genus	894	Akkermansia	rs9349825	11857	6	56341481	A	G	-0.0703407	0.0147133	2.59886e-06	0.2793	22.8518
1756	genus	895	Akkermansia	rs941682	11808	20	31867840	G	A	-0.0632957	0.0143777	9.17126e-06	0.3111	19.3775
1757	genus	896	Alistipes	rs1107244	17571	13	38057357	G	A	0.0758558	0.0171182	3.59059e-06	0.07853	19.6341
1758	genus	897	Alistipes	rs11769002	17571	7	62443498	G	A	-0.0528793	0.0109389	1.44962e-06	0.4006	23.3657
1759	genus	898	Alistipes	rs11958296	16214	5	177755179	A	G	-0.0981222	0.0218272	9.29574e-06	0.07058	20.2062
1760	genus	899	Alistipes	rs12990744	16694	2	178000949	C	T	-0.0776618	0.0172986	8.20725e-06	0.1233	20.1531
1761	genus	900	Alistipes	rs1689282	17090	9	14080129	A	C	-0.0520061	0.0113942	5.27578e-06	0.34	20.8301
1762	genus	901	Alistipes	rs2290844	17571	10	127787142	C	T	0.0813969	0.0191632	9.10135e-06	0.1133	18.0398
1763	genus	902	Alistipes	rs2450745	17571	8	144428720	A	C	-0.080524	0.0184702	7.11836e-06	0.0825	19.0046
1764	genus	903	Alistipes	rs2875322	17459	11	130887552	T	C	-0.0580945	0.0131432	8.77703e-06	0.2068	19.5351
1765	genus	904	Alistipes	rs34417064	17570	17	52776479	A	G	-0.048202	0.0106868	7.00749e-06	0.4881	20.3414
1766	genus	905	Alistipes	rs4810359	17380	20	41191335	A	G	-0.0652428	0.0146155	7.49669e-06	0.1471	19.9244
1767	genus	906	Alistipes	rs7129639	17571	11	17511427	C	A	-0.0524955	0.0109584	1.78422e-06	0.4016	22.9458
1768	genus	907	Alistipes	rs8130320	17571	21	40580258	A	G	-0.049002	0.010717	4.83612e-06	0.4821	20.904
1769	genus	908	Allisonella	rs1901739	3212	5	114286707	T	G	0.115769	0.0248626	3.58801e-06	0.495	21.6679
1770	genus	909	Allisonella	rs35110698	3212	12	28018998	T	C	-0.146322	0.0320852	5.72322e-06	0.1491	20.7845
1771	genus	910	Allisonella	rs35778461	3212	9	100150556	C	T	0.146679	0.0297186	1.2063e-06	0.1918	24.3449
1772	genus	911	Allisonella	rs594561	3212	11	88632972	C	T	0.112231	0.0251681	9.41103e-06	0.4414	19.8725
1773	genus	912	Allisonella	rs602075	3212	9	79110160	A	G	0.168974	0.0296976	3.56575e-08	0.2306	32.3541
1774	genus	913	Allisonella	rs6742198	3182	2	33607071	G	A	0.149152	0.0316484	3.34514e-06	0.1958	22.1963
1775	genus	914	Allisonella	rs76904847	3182	7	137968010	G	A	0.148523	0.0334857	6.08751e-06	0.1899	19.6607
1776	genus	915	Allisonella	rs7898615	3212	10	122413451	T	G	0.167966	0.0373586	8.87277e-06	0.1153	20.2019
1777	genus	916	Alloprevotella	rs2154444	3009	21	36053643	T	G	0.138234	0.0308961	8.36755e-06	0.2227	20.0049
1778	genus	917	Alloprevotella	rs34619204	3003	21	40993008	G	A	-0.156037	0.0344392	8.8419e-06	0.1998	20.5144
1779	genus	918	Alloprevotella	rs4364940	3008	1	234126516	A	G	0.126418	0.0282207	8.58353e-06	0.2793	20.0535
1780	genus	919	Alloprevotella	rs4680035	3007	3	152805600	A	G	-0.119599	0.0259446	4.99052e-06	0.4543	21.2361
1781	genus	920	Alloprevotella	rs58212166	3005	4	189076705	A	G	-0.161506	0.0359102	7.93614e-06	0.1332	20.2139
1782	genus	921	Anaerofilum	rs10794359	4994	11	1051715	T	C	-0.0953524	0.02006	2.23496e-06	0.4871	22.5854
1783	genus	922	Anaerofilum	rs1563175	5051	2	3838940	A	C	0.0923834	0.0202157	5.53848e-06	0.4443	20.8755
1784	genus	923	Anaerofilum	rs17012738	5051	2	76698142	T	G	0.0903417	0.0200239	7.24168e-06	0.4076	20.3472
1785	genus	924	Anaerofilum	rs17096874	5051	14	30991358	C	T	-0.126337	0.0268919	2.8603e-06	0.1809	22.062
1786	genus	925	Anaerofilum	rs4244069	5030	12	67167461	G	A	-0.146775	0.0326594	9.81202e-06	0.1133	20.1888
1787	genus	926	Anaerofilum	rs4506496	4935	1	247145690	G	A	0.10309	0.0212861	1.4866e-06	0.337	23.4457
1788	genus	927	Anaerofilum	rs712981	5051	3	129686434	A	C	0.10076	0.0202902	6.83115e-07	0.4185	24.6505
1789	genus	928	Anaerofilum	rs79598899	4709	2	191139151	C	T	0.182586	0.0357284	3.74728e-07	0.0825	26.1049
1790	genus	929	Anaerofilum	rs816292	5017	12	117811409	T	C	-0.113003	0.02204	2.64038e-07	0.2425	26.2772
1791	genus	930	Anaerofilum	rs9299345	5051	9	104339812	T	C	-0.1364	0.0302372	8.04309e-06	0.1173	20.341
1792	genus	931	Anaerostipes	rs10502061	16825	11	105615253	A	G	0.0835752	0.0192017	7.93539e-06	0.09443	18.942
1793	genus	932	Anaerostipes	rs2014785	16445	3	171100102	T	C	0.0515687	0.0112199	4.68061e-06	0.3887	21.1224
1794	genus	933	Anaerostipes	rs2396460	16912	2	228018671	T	C	-0.0512653	0.0109555	2.91088e-06	0.4394	21.8941
1795	genus	934	Anaerostipes	rs2804244	16926	10	117383184	A	G	-0.053089	0.0110983	2.04051e-06	0.4553	22.8795
1796	genus	935	Anaerostipes	rs3900776	14694	9	13525082	G	A	-0.110013	0.0236302	2.74765e-06	0.07058	21.6719
1797	genus	936	Anaerostipes	rs60983350	16344	17	2850737	G	A	-0.0539901	0.0116575	4.42054e-06	0.4354	21.4468
1798	genus	937	Anaerostipes	rs62157625	15215	2	142774333	T	C	0.088573	0.0185548	1.44909e-06	0.1133	22.7842
1799	genus	938	Anaerostipes	rs62215703	15550	21	25873624	G	A	0.0644965	0.0136702	1.9777e-06	0.2197	22.2571
1800	genus	939	Anaerostipes	rs6474958	16918	9	1582701	A	G	-0.0500065	0.0112001	6.74483e-06	0.4026	19.9324
1801	genus	940	Anaerostipes	rs6726833	16924	2	39351569	C	A	-0.0877497	0.0189408	3.32217e-06	0.09443	21.4606
1802	genus	941	Anaerostipes	rs6854026	16921	4	169690814	T	C	-0.0508482	0.0109075	3.19578e-06	0.4881	21.7294
1803	genus	942	Anaerostipes	rs7193624	16926	16	77574020	C	T	0.0750642	0.0150723	5.35482e-07	0.1491	24.8001
1804	genus	943	Anaerostipes	rs78735375	10360	19	1497547	A	C	-0.137429	0.0305304	5.33384e-06	0.05268	20.2584
1805	genus	944	Anaerotruncus	rs10150232	16117	14	30418008	A	G	0.0567088	0.0124877	6.67667e-06	0.2535	20.6197
1806	genus	945	Anaerotruncus	rs11018566	6278	11	89040226	A	G	-0.156465	0.0366032	6.13709e-06	0.05169	18.2666
1807	genus	946	Anaerotruncus	rs115414803	9273	4	88163243	A	C	-0.144356	0.0317524	6.83473e-06	0.05865	20.6644
1808	genus	947	Anaerotruncus	rs1272208	16117	9	78630894	G	T	-0.0611743	0.0129831	4.27982e-06	0.2803	22.1988
1809	genus	948	Anaerotruncus	rs1431492	16560	3	150855371	C	T	-0.0654996	0.0146188	7.35565e-06	0.1829	20.0725
1810	genus	949	Anaerotruncus	rs17734739	15927	2	211663702	T	C	0.0660052	0.014908	7.42772e-06	0.1899	19.6002
1811	genus	950	Anaerotruncus	rs34449434	16117	12	76523655	A	C	-0.0497004	0.0113402	9.85065e-06	0.4563	19.2054
1812	genus	951	Anaerotruncus	rs4669806	16566	2	12200752	G	T	0.0576389	0.0122994	2.4206e-06	0.2495	21.9589
1813	genus	952	Anaerotruncus	rs6494922	16067	15	33459867	A	G	0.0903106	0.0202257	6.62362e-06	0.07256	19.9351
1814	genus	953	Anaerotruncus	rs6563550	16566	13	38058413	T	C	0.0877135	0.0176745	2.34517e-07	0.07853	24.6256
1815	genus	954	Anaerotruncus	rs7155595	16553	14	77502546	C	A	0.0539336	0.0118903	7.54982e-06	0.3091	20.5722
1816	genus	955	Anaerotruncus	rs8005030	16548	14	30607199	C	T	0.0554447	0.0117854	2.28298e-06	0.3022	22.1297
1817	genus	956	Anaerotruncus	rs9347879	16566	6	165015261	T	C	0.050618	0.011049	4.22333e-06	0.4602	20.9851
1818	genus	957	Bacteroides	rs11585893	17821	1	10644351	A	G	-0.0740746	0.0147633	1.79511e-06	0.1481	25.1722
1819	genus	958	Bacteroides	rs13207588	17707	6	41519430	A	G	-0.059205	0.0131195	7.48504e-06	0.2326	20.3627
1820	genus	959	Bacteroides	rs1340391	18302	1	102960989	T	C	-0.0592004	0.0132244	6.7301e-06	0.1918	20.0377
1821	genus	960	Bacteroides	rs17619981	15801	19	24342250	T	G	0.0880978	0.0187002	2.68683e-06	0.06561	22.1913
1822	genus	961	Bacteroides	rs2023437	17484	14	22045949	T	C	-0.0782325	0.0167634	5.01824e-06	0.1243	21.7771
1823	genus	962	Bacteroides	rs66710942	17821	3	77215327	C	T	0.0488038	0.0107412	5.86259e-06	0.4155	20.642
1824	genus	963	Bacteroides	rs6795673	18301	3	10593224	C	T	0.0538565	0.0105251	3.37909e-07	0.4115	26.1803
1825	genus	964	Bacteroides	rs9507307	18184	13	24910476	C	T	0.0604456	0.0129128	2.1271e-06	0.1899	21.91
1826	genus	965	Barnesiella	rs11155559	13383	6	148601905	T	C	0.0956023	0.0212961	8.91914e-06	0.09543	20.1499
1827	genus	966	Barnesiella	rs12909713	14205	15	87145913	C	T	-0.0550716	0.0120039	4.94527e-06	0.4692	21.045
1828	genus	967	Barnesiella	rs13242616	13945	7	122021518	T	C	-0.0583747	0.0123176	2.29017e-06	0.3698	22.4562
1829	genus	968	Barnesiella	rs199035	13945	6	23435415	G	A	0.0559495	0.0119716	3.00294e-06	0.4911	21.8388
1830	genus	969	Barnesiella	rs2276875	13893	4	5730954	A	G	-0.0697176	0.0139537	4.65027e-07	0.2545	24.9599
1831	genus	970	Barnesiella	rs2428166	8091	6	110831148	G	A	-0.165859	0.0337309	8.50874e-07	0.04871	24.172
1832	genus	971	Barnesiella	rs35177866	13394	3	181589155	A	G	0.0917125	0.0190133	2.94763e-06	0.1243	23.2635
1833	genus	972	Barnesiella	rs62251337	13945	3	44327429	A	G	-0.0690763	0.0149374	4.24161e-06	0.1581	21.3818
1834	genus	973	Barnesiella	rs72684847	12984	4	102616869	T	C	-0.114369	0.0253873	6.76169e-06	0.06561	20.2917
1835	genus	974	Barnesiella	rs76181748	14201	8	105458416	C	T	-0.0778559	0.017164	6.7766e-06	0.1441	20.5724
1836	genus	975	Barnesiella	rs77455852	13394	5	54107036	T	G	-0.0891491	0.0195601	3.16354e-06	0.1213	20.7696
1837	genus	976	Barnesiella	rs79795328	13657	4	114546595	A	G	-0.0818645	0.0176441	4.23302e-06	0.1252	21.5243
1838	genus	977	Bifidobacterium	rs12022129	14776	1	207003374	G	A	0.0619356	0.0138937	7.99643e-06	0.2207	19.8693
1839	genus	978	Bifidobacterium	rs182549	14778	2	136616754	C	T	0.119703	0.0127294	1.27822e-20	0.4911	88.418
1840	genus	979	Bifidobacterium	rs2491158	14021	10	126089703	G	A	0.0712624	0.015983	8.04716e-06	0.1819	19.8766
1841	genus	980	Bifidobacterium	rs2686790	14778	7	48090746	T	C	0.070741	0.0157926	7.49893e-06	0.1153	20.0621
1842	genus	981	Bifidobacterium	rs540489	14561	17	72897722	T	G	-0.0637641	0.0138746	5.19458e-06	0.2336	21.118
1843	genus	982	Bifidobacterium	rs55888705	14777	4	1517826	A	G	0.0546319	0.0121139	6.67019e-06	0.3867	20.3362
1844	genus	983	Bifidobacterium	rs56108664	13916	5	537890	T	C	0.0729971	0.0157926	2.4402e-06	0.1849	21.362
1845	genus	984	Bifidobacterium	rs5746486	14778	22	18354272	T	C	-0.0536216	0.0120801	8.99955e-06	0.3539	19.7008
1846	genus	985	Bifidobacterium	rs62181700	14774	2	189805784	G	A	-0.0624643	0.0131205	2.17246e-06	0.2813	22.6622
1847	genus	986	Bifidobacterium	rs7322849	14778	13	112859829	T	C	0.112428	0.0201813	1.08368e-08	0.09642	31.0311
1848	genus	987	Bifidobacterium	rs75344046	3856	21	31861790	C	T	0.232354	0.0505979	4.86354e-06	0.0497	21.0771
1849	genus	988	Bifidobacterium	rs857444	14777	6	14617591	C	T	0.0558234	0.0121219	3.57097e-06	0.3608	21.2047
1850	genus	989	Bilophila	rs11069458	12856	13	102402685	T	C	-0.0680947	0.015503	7.71547e-06	0.1899	19.2898
1851	genus	990	Bilophila	rs1241171	12856	1	103299921	G	A	-0.0692654	0.0150148	4.24037e-06	0.2157	21.2777
1852	genus	991	Bilophila	rs1571225	12854	9	4940871	C	T	0.0826826	0.0170621	1.12289e-06	0.1491	23.4797
1853	genus	992	Bilophila	rs1969927	12777	12	100786847	G	A	0.0564589	0.0126935	9.0722e-06	0.3797	19.7804
1854	genus	993	Bilophila	rs2728491	12856	7	47211732	G	T	-0.0627416	0.0139456	6.33255e-06	0.3101	20.2379
1855	genus	994	Bilophila	rs3827020	12628	20	61980991	C	T	0.0766479	0.0160642	1.78875e-06	0.1899	22.7621
1856	genus	995	Bilophila	rs4798126	12777	18	3765773	G	A	0.073288	0.016799	7.14662e-06	0.1501	19.0297
1857	genus	996	Bilophila	rs542415	12777	15	50011554	T	C	-0.0613623	0.0133436	4.70948e-06	0.34	21.1441
1858	genus	997	Bilophila	rs60178956	12777	8	90878338	G	A	-0.0624818	0.0141485	8.05619e-06	0.2346	19.4993
1859	genus	998	Bilophila	rs6793291	11051	3	194419531	C	A	0.112729	0.0241633	3.1132e-06	0.09245	21.7611
1860	genus	999	Bilophila	rs72676854	11616	8	109990939	T	C	0.123209	0.026882	5.62268e-06	0.06561	21.0031
1861	genus	1000	Bilophila	rs7802841	12856	7	138583840	C	A	0.0670097	0.0137701	1.76952e-06	0.3509	23.6775
1862	genus	1001	Bilophila	rs9899990	12088	17	9121579	A	G	-0.102702	0.0233878	9.06691e-06	0.06561	19.2801
1863	genus	1002	Blautia	rs11149971	16255	16	77238810	C	T	0.117605	0.02339	1.03934e-06	0.05368	25.2777
1864	genus	1003	Blautia	rs115043014	4902	1	175757311	G	A	-0.206605	0.043992	5.186e-06	0.04374	22.0475
1865	genus	1004	Blautia	rs117001700	4965	7	68396262	T	C	0.196414	0.0441122	8.83912e-06	0.04374	19.8177
1866	genus	1005	Blautia	rs12453000	17815	17	16895873	C	T	0.0625335	0.0129987	1.26117e-06	0.2197	23.1406
1867	genus	1006	Blautia	rs16892041	18276	6	9298640	T	C	-0.0622605	0.0141804	8.82028e-06	0.171	19.2753
1868	genus	1007	Blautia	rs2788271	18276	1	219117743	T	G	-0.0575596	0.0133492	7.16388e-06	0.165	18.59
1869	genus	1008	Blautia	rs3005511	18276	6	74605806	A	G	0.0501085	0.0110768	6.18905e-06	0.336	20.4621
1870	genus	1009	Blautia	rs4926264	18276	19	13420917	T	C	0.0826207	0.0178239	5.10293e-06	0.07853	21.4844
1871	genus	1010	Blautia	rs67794373	18158	7	124210039	C	T	0.0601709	0.0123443	1.00003e-06	0.2137	23.7571
1872	genus	1011	Blautia	rs682885	18274	11	87805911	A	G	-0.0493376	0.0107359	4.4908e-06	0.4165	21.117
1873	genus	1012	Blautia	rs72973581	12764	19	1043103	A	G	0.125169	0.0265408	1.73934e-06	0.05467	22.2381
1874	genus	1013	Blautia	rs7860714	18162	9	1866537	A	G	-0.0502178	0.0109853	4.09147e-06	0.334	20.8952
1875	genus	1014	Butyricicoccus	rs10084203	17135	2	191304149	A	G	0.0549699	0.0123563	8.58646e-06	0.2416	19.789
1876	genus	1015	Butyricicoccus	rs12034718	16237	1	67379595	A	G	0.0701199	0.0158213	9.57686e-06	0.165	19.64
1877	genus	1016	Butyricicoccus	rs12585793	3135	13	27018240	T	C	-0.262206	0.0564729	5.79191e-06	0.05268	21.5441
1878	genus	1017	Butyricicoccus	rs2017189	17133	4	7460153	G	T	-0.0506956	0.011024	3.87256e-06	0.4215	21.1451
1879	genus	1018	Butyricicoccus	rs4962426	16889	10	126908208	G	T	0.0614216	0.0135979	7.3849e-06	0.1978	20.4007
1880	genus	1019	Butyricicoccus	rs56221232	17133	2	153453410	T	C	0.0828027	0.0167401	7.6194e-07	0.1083	24.4638
1881	genus	1020	Butyricicoccus	rs62478070	4007	7	157688150	T	G	0.224039	0.0494959	5.9377e-06	0.04374	20.4782
1882	genus	1021	Butyricicoccus	rs7322368	17134	13	100213990	T	C	0.0815733	0.0183167	5.5178e-06	0.08449	19.8314
1883	genus	1022	Butyricimonas	rs11228830	8974	11	56664962	A	G	0.135265	0.0298411	6.55162e-06	0.07058	20.542
1884	genus	1023	Butyricimonas	rs113054641	9949	21	16550389	G	A	-0.144881	0.0274574	1.73694e-07	0.08449	27.8367
1885	genus	1024	Butyricimonas	rs12304031	10658	12	129438771	G	A	-0.086278	0.0196846	6.70067e-06	0.1292	19.2072
1886	genus	1025	Butyricimonas	rs12458763	10383	18	34091618	A	C	0.122037	0.0269587	6.36646e-06	0.07157	20.488
1887	genus	1026	Butyricimonas	rs1862649	10123	16	22172866	G	A	0.113124	0.0248176	4.76256e-06	0.09145	20.7732
1888	genus	1027	Butyricimonas	rs2114713	10734	15	80528373	G	T	0.062721	0.0138998	6.87713e-06	0.4513	20.3577
1889	genus	1028	Butyricimonas	rs62130338	10557	19	49162501	G	A	-0.0732608	0.0158324	3.8981e-06	0.2624	21.4076
1890	genus	1029	Butyricimonas	rs62390301	10634	5	159867647	T	C	-0.0872983	0.0174893	7.41905e-07	0.1829	24.9107
1891	genus	1030	Butyricimonas	rs7083431	10737	10	72711156	A	C	0.0703539	0.0144439	8.8546e-07	0.3549	23.7208
1892	genus	1031	Butyricimonas	rs71428626	9776	2	83093264	G	T	-0.133188	0.0289905	4.80413e-06	0.07256	21.1024
1893	genus	1032	Butyricimonas	rs72814525	10736	10	72443070	A	G	0.0664154	0.0149766	8.24599e-06	0.3231	19.662
1894	genus	1033	Butyricimonas	rs78453362	8207	3	78740009	A	G	-0.14948	0.0327073	4.0581e-06	0.05765	20.882
1895	genus	1034	Butyricimonas	rs9657374	10737	8	4834406	C	T	0.0680719	0.0148172	4.50359e-06	0.3022	21.1018
1896	genus	1035	Butyrivibrio	rs1007475	3482	6	148403405	G	T	0.118065	0.0261271	7.92312e-06	0.2942	20.4086
1897	genus	1036	Butyrivibrio	rs11761679	3482	7	150596929	T	C	0.154775	0.0321539	2.20231e-06	0.1561	23.1572
1898	genus	1037	Butyrivibrio	rs142855850	3234	10	22587900	A	G	0.205013	0.0457138	6.85543e-06	0.1014	20.1002
1899	genus	1038	Butyrivibrio	rs16934069	3482	9	119693164	T	C	-0.133784	0.0299444	8.8591e-06	0.1988	19.9494
1900	genus	1039	Butyrivibrio	rs16941336	3482	17	20575697	C	T	0.127488	0.0267936	1.53182e-06	0.2644	22.6268
1901	genus	1040	Butyrivibrio	rs17163238	3482	5	128976021	G	A	0.140987	0.0309117	5.51196e-06	0.1998	20.7904
1902	genus	1041	Butyrivibrio	rs4537857	3482	13	27292666	T	C	-0.12459	0.0260992	1.80192e-06	0.2922	22.7752
1903	genus	1042	Butyrivibrio	rs486484	3456	20	811507	A	G	-0.108349	0.0240008	6.61084e-06	0.4712	20.3678
1904	genus	1043	Butyrivibrio	rs4928024	3481	3	54288503	A	G	-0.17471	0.0389333	8.18641e-06	0.09841	20.1254
1905	genus	1044	Butyrivibrio	rs72723662	3073	14	76065563	C	T	0.224078	0.0449336	7.86241e-07	0.1004	24.8527
1906	genus	1045	Butyrivibrio	rs74622183	3478	14	34150977	A	G	-0.201027	0.0428204	2.45748e-06	0.08748	22.0272
1907	genus	1046	Butyrivibrio	rs77356209	3379	18	10267733	T	C	0.216874	0.0483299	6.6643e-06	0.04771	20.1246
1908	genus	1047	Butyrivibrio	rs7752361	3481	6	111780705	A	G	-0.11923	0.0239975	7.69113e-07	0.496	24.6713
1909	genus	1048	Butyrivibrio	rs7763512	3259	6	21960091	G	A	0.119846	0.0253367	3.10655e-06	0.3827	22.3603
1910	genus	1049	Butyrivibrio	rs9349693	3482	6	53939724	A	G	0.117973	0.0259861	5.54958e-06	0.3111	20.5984
1911	genus	1050	CandidatusSoleaferrea	rs10090365	6145	8	138638199	A	G	-0.0834413	0.0180989	4.17309e-06	0.4414	21.248
1912	genus	1051	CandidatusSoleaferrea	rs10809135	5999	9	10611282	T	C	0.0834858	0.0182426	5.47174e-06	0.4911	20.9366
1913	genus	1052	CandidatusSoleaferrea	rs36155147	5958	7	352368	C	T	0.104966	0.0240995	5.41138e-06	0.3618	18.9642
1914	genus	1053	CandidatusSoleaferrea	rs4294381	6145	1	224688107	T	C	0.112197	0.023186	1.3685e-06	0.1799	23.4081
1915	genus	1054	CandidatusSoleaferrea	rs4678258	6101	3	137945192	T	C	0.0986136	0.0215646	5.53183e-06	0.2763	20.9049
1916	genus	1055	CandidatusSoleaferrea	rs6489992	6142	12	115352769	A	G	-0.0840437	0.0187031	7.88786e-06	0.3847	20.1857
1917	genus	1056	CandidatusSoleaferrea	rs6494306	6145	15	62394540	A	G	-0.0969304	0.0214221	5.80051e-06	0.1968	20.467
1918	genus	1057	CandidatusSoleaferrea	rs7400877	6145	14	76403542	T	C	-0.0951085	0.0212799	9.29448e-06	0.2505	19.9691
1919	genus	1058	CandidatusSoleaferrea	rs9973954	6145	2	19885907	A	G	0.0892075	0.0195401	5.94796e-06	0.3062	20.8356
1920	genus	1059	Catenibacterium	rs12404911	3239	1	240118443	C	T	0.140717	0.0304142	2.79891e-06	0.17	21.3931
1921	genus	1060	Catenibacterium	rs212393	3239	6	159485742	G	A	-0.135254	0.0286209	3.62489e-06	0.3101	22.3185
1922	genus	1061	Catenibacterium	rs73128290	3239	7	57364320	A	G	0.129726	0.0284563	4.29372e-06	0.2634	20.7698
1923	genus	1062	Catenibacterium	rs7742829	3239	6	105089665	C	T	0.11411	0.0251099	5.60729e-06	0.4195	20.6391
1924	genus	1063	ChristensenellaceaeR_7group	rs10461257	15987	4	156131004	A	G	-0.0551969	0.0122069	6.50746e-06	0.2853	20.4439
1925	genus	1064	ChristensenellaceaeR_7group	rs17081797	16324	18	67555560	A	G	-0.0904325	0.0204253	3.34031e-06	0.06859	19.6001
1926	genus	1065	ChristensenellaceaeR_7group	rs62132810	15066	19	49279227	A	G	-0.0828853	0.0179623	5.66711e-06	0.1083	21.29
1927	genus	1066	ChristensenellaceaeR_7group	rs62190261	15274	2	230943099	A	C	0.0958394	0.0214723	8.74023e-06	0.09046	19.9193
1928	genus	1067	ChristensenellaceaeR_7group	rs62467127	12719	7	118096925	C	T	0.114108	0.0251983	3.25362e-06	0.04473	20.5033
1929	genus	1068	ChristensenellaceaeR_7group	rs73952017	15274	18	1779609	C	T	-0.0862164	0.0194354	8.45769e-06	0.08748	19.676
1930	genus	1069	ChristensenellaceaeR_7group	rs78521377	12605	10	126448374	C	T	0.124992	0.0274797	5.60674e-06	0.05268	20.6857
1931	genus	1070	ChristensenellaceaeR_7group	rs892686	16325	9	83043376	A	G	0.0514099	0.011136	3.96861e-06	0.4513	21.31
1932	genus	1071	Clostridiumsensustricto1	rs11264403	7285	1	155676492	G	A	-0.139062	0.0334454	7.75544e-06	0.03976	17.2831
1933	genus	1072	Clostridiumsensustricto1	rs116847295	12910	12	43485015	C	T	0.110021	0.0246032	4.58118e-06	0.07555	19.9943
1934	genus	1073	Clostridiumsensustricto1	rs12341505	14118	9	136710881	G	A	0.0810718	0.0180121	4.82174e-06	0.1113	20.2558
1935	genus	1074	Clostridiumsensustricto1	rs2795528	6366	10	43270264	G	A	-0.184315	0.0392204	2.7204e-06	0.04871	22.078
1936	genus	1075	Clostridiumsensustricto1	rs2817172	13658	1	3041519	C	T	0.058139	0.0124492	2.76655e-06	0.4125	21.8065
1937	genus	1076	Clostridiumsensustricto1	rs550843	14102	6	165722832	T	C	-0.0783246	0.0169209	2.05071e-06	0.1491	21.4233
1938	genus	1077	Collinsella	rs10890671	14334	11	107123199	T	C	-0.0537401	0.0118848	6.52136e-06	0.4732	20.4433
1939	genus	1078	Collinsella	rs11597285	14334	10	8589813	G	T	-0.0537947	0.0120548	9.37615e-06	0.4245	19.911
1940	genus	1079	Collinsella	rs1496626	14334	19	31760841	T	C	-0.0722307	0.01616	6.78175e-06	0.1541	19.9755
1941	genus	1080	Collinsella	rs149807560	13473	19	56526640	C	A	-0.104264	0.0235841	7.0987e-06	0.08946	19.5419
1942	genus	1081	Collinsella	rs2103510	14334	21	29355467	G	A	0.0786551	0.0168217	2.42474e-06	0.1312	21.8602
1943	genus	1082	Collinsella	rs62448871	14334	7	24465024	C	A	-0.0540309	0.0120324	6.78253e-06	0.4612	20.1613
1944	genus	1083	Collinsella	rs73052258	14334	2	195739311	G	A	0.0930178	0.0202658	1.7158e-06	0.09642	21.0641
1945	genus	1084	Collinsella	rs75672793	12601	4	149818294	A	G	-0.108908	0.0240522	6.13549e-06	0.07058	20.4995
1946	genus	1085	Collinsella	rs9541268	12914	13	68610061	C	A	0.09597	0.0197312	8.79419e-07	0.09642	23.6535
1947	genus	1086	Coprobacter	rs11532348	6364	12	98289796	C	T	-0.103931	0.0226826	5.71184e-06	0.1829	20.9876
1948	genus	1087	Coprobacter	rs12684609	6364	9	137784868	T	C	0.100827	0.0220366	6.10177e-06	0.1978	20.9279
1949	genus	1088	Coprobacter	rs12996055	6570	2	137223458	A	C	0.0921817	0.0209405	8.07639e-06	0.1918	19.3724
1950	genus	1089	Coprobacter	rs143662916	3083	11	103549974	C	T	0.253264	0.0540141	3.07252e-06	0.05765	21.971
1951	genus	1090	Coprobacter	rs189356	6763	20	57574851	G	A	0.0781125	0.0171916	6.26291e-06	0.4781	20.6385
1952	genus	1091	Coprobacter	rs213863	6798	6	97234939	C	T	-0.0887412	0.0188377	2.34883e-06	0.3091	22.1853
1953	genus	1092	Coprobacter	rs28402691	6387	4	96389240	T	C	0.110695	0.0251199	9.55668e-06	0.167	19.4127
1954	genus	1093	Coprobacter	rs305411	6777	1	88233128	A	G	0.129218	0.0264518	1.00906e-06	0.1352	23.8567
1955	genus	1094	Coprobacter	rs3828477	6798	3	46483717	G	T	-0.091218	0.019569	2.88974e-06	0.2813	21.7217
1956	genus	1095	Coprobacter	rs72821405	6177	6	4714797	T	C	-0.147365	0.0319978	4.7576e-06	0.08847	21.2036
1957	genus	1096	Coprobacter	rs74919520	6387	2	32242452	G	A	0.125703	0.0276296	5.76326e-06	0.1282	20.6922
1958	genus	1097	Coprococcus1	rs1010560	16723	1	30400301	C	A	0.0580232	0.0122722	1.95915e-06	0.2962	22.3517
1959	genus	1098	Coprococcus1	rs12794898	15186	11	124554061	G	T	0.0903299	0.0197212	4.91531e-06	0.09443	20.9767
1960	genus	1099	Coprococcus1	rs1519491	16733	2	22079770	T	C	0.0499197	0.0113558	8.95283e-06	0.4085	19.3223
1961	genus	1100	Coprococcus1	rs1576241	16729	6	72529277	A	G	-0.0510343	0.0109535	3.32862e-06	0.4394	21.7056
1962	genus	1101	Coprococcus1	rs1762123	16724	6	150288094	C	T	-0.0891532	0.0198554	8.01468e-06	0.07157	20.1588
1963	genus	1102	Coprococcus1	rs2907920	16040	19	2600717	A	G	0.0561173	0.0126824	7.65327e-06	0.2903	19.5766
1964	genus	1103	Coprococcus1	rs4277593	16651	20	4319420	G	A	-0.0585649	0.0109914	1.13969e-07	0.4831	28.387
1965	genus	1104	Coprococcus1	rs56405618	16379	4	174468316	A	G	-0.08963	0.0186508	1.57195e-06	0.1113	23.0918
1966	genus	1105	Coprococcus1	rs73031725	7206	11	134622282	T	C	0.167591	0.0355224	1.97917e-06	0.06064	22.2524
1967	genus	1106	Coprococcus1	rs73167075	16733	3	165693143	T	C	0.0573137	0.0127573	8.56864e-06	0.2396	20.1812
1968	genus	1107	Coprococcus1	rs74101919	16732	1	95424321	T	C	-0.0718989	0.0144651	1.03291e-06	0.1869	24.7029
1969	genus	1108	Coprococcus1	rs946513	4310	10	15913820	C	T	0.205899	0.0460018	8.61855e-06	0.05467	20.0243
1970	genus	1109	Coprococcus2	rs10070053	11473	5	34794789	A	G	0.0594312	0.0135375	7.64883e-06	0.4076	19.2697
1971	genus	1110	Coprococcus2	rs12634070	11457	3	180544880	T	C	0.0736486	0.0164921	9.95104e-06	0.1928	19.9388
1972	genus	1111	Coprococcus2	rs2482516	11483	9	25554068	C	T	0.0754415	0.0164619	4.72333e-06	0.2256	20.9984
1973	genus	1112	Coprococcus2	rs35890118	11478	10	129715759	A	G	-0.066536	0.0147661	8.25962e-06	0.3171	20.3005
1974	genus	1113	Coprococcus2	rs61823518	10980	1	223688236	A	C	-0.0955381	0.0215724	6.68258e-06	0.09543	19.6099
1975	genus	1114	Coprococcus2	rs6677933	11483	1	112139008	C	T	-0.0804405	0.0164216	1.18501e-06	0.2416	23.9906
1976	genus	1115	Coprococcus2	rs72680320	11009	4	131125786	T	C	-0.0649382	0.013919	2.27115e-06	0.4135	21.7623
1977	genus	1116	Coprococcus2	rs9426473	11486	1	4210455	A	G	0.0727361	0.0161662	6.30687e-06	0.2793	20.24
1978	genus	1117	Coprococcus3	rs10810043	15833	9	13799809	A	G	0.0515518	0.0115923	9.27424e-06	0.3897	19.7739
1979	genus	1118	Coprococcus3	rs11077359	15378	17	76343961	T	C	-0.0645443	0.0148833	9.63598e-06	0.1998	18.8044
1980	genus	1119	Coprococcus3	rs11080344	15835	17	26104511	C	T	0.0516921	0.0113054	4.78692e-06	0.4742	20.9036
1981	genus	1120	Coprococcus3	rs13247359	15833	7	76357726	G	A	0.051211	0.0113031	7.32611e-06	0.4801	20.5247
1982	genus	1121	Coprococcus3	rs178271	10794	22	21331556	T	C	0.145257	0.0294239	7.81088e-07	0.05268	24.3665
1983	genus	1122	Coprococcus3	rs4575475	15154	14	99141751	G	A	0.0619514	0.0137787	7.04284e-06	0.2366	20.2128
1984	genus	1123	Coprococcus3	rs7521171	15472	1	149998497	G	A	-0.0596434	0.0129279	4.32242e-06	0.338	21.2822
1985	genus	1124	Coprococcus3	rs8100692	15829	19	40032132	T	C	0.0577411	0.0113476	4.16459e-07	0.4274	25.8885
1986	genus	1125	DefluviitaleaceaeUCG011	rs112893842	8183	9	8786663	T	C	0.11381	0.0232806	1.44535e-06	0.09742	23.8929
1987	genus	1126	DefluviitaleaceaeUCG011	rs1582238	7983	1	118723685	T	C	0.0805036	0.0167257	1.56775e-06	0.3718	23.1609
1988	genus	1127	DefluviitaleaceaeUCG011	rs2892880	8182	4	120741726	G	A	0.0817755	0.0181686	6.82881e-06	0.2604	20.2533
1989	genus	1128	DefluviitaleaceaeUCG011	rs4344384	8180	10	66407366	G	T	0.0715978	0.0156309	4.83238e-06	0.4742	20.9761
1990	genus	1129	DefluviitaleaceaeUCG011	rs4677103	7983	3	72207794	A	G	0.0977912	0.0197263	9.59557e-07	0.171	24.5696
1991	genus	1130	DefluviitaleaceaeUCG011	rs55658617	6663	21	41811003	T	C	0.174369	0.0362226	2.15292e-06	0.06958	23.1659
1992	genus	1131	DefluviitaleaceaeUCG011	rs72731813	7767	4	147414743	C	T	-0.147383	0.0293796	4.33116e-07	0.08151	25.1588
1993	genus	1132	DefluviitaleaceaeUCG011	rs9608282	7716	22	24804081	T	G	0.142939	0.0299793	2.52045e-06	0.06561	22.7273
1994	genus	1133	DefluviitaleaceaeUCG011	rs9725395	8011	1	85205632	A	G	-0.13834	0.029554	3.51921e-06	0.08748	21.9055
1995	genus	1134	Desulfovibrio	rs12031543	8855	1	68664315	T	C	-0.127185	0.0281887	6.54764e-06	0.07555	20.3527
1996	genus	1135	Desulfovibrio	rs13066142	9241	3	67478973	G	A	0.119141	0.0250891	3.78665e-06	0.09344	22.5453
1997	genus	1136	Desulfovibrio	rs16863365	8776	2	198089911	A	G	0.109402	0.0226964	1.7945e-06	0.1173	23.2296
1998	genus	1137	Desulfovibrio	rs2032031	9241	10	130170270	A	G	-0.0654931	0.0148681	9.14277e-06	0.4732	19.3993
[truncated: 94 more rows]

## Sheet: S2
Supplementary table 2 MR analyses of GM on DKD
Level	Exposure	nsnp	Method	b	se	pval	lo_ci	up_ci	or	or_lci95	or_uci95	qval
phylum	Bacteroidetes	10	MR Egger	0.388883	0.308465	0.24294	-0.215709	0.993475	1.47533	0.80597	2.7006
phylum	Bacteroidetes	10	Weighted median	0.362524	0.183122	0.0477395	0.00360385	0.721444	1.43695	1.00361	2.0574
phylum	Bacteroidetes	10	Inverse variance weighted	0.35558	0.13948	0.0107932	0.0821989	0.62896	1.42701	1.08567	1.87566	0.200605
phylum	Bacteroidetes	10	Simple mode	0.586838	0.295463	0.0782789	0.00773015	1.16595	1.79829	1.00776	3.20896
phylum	Bacteroidetes	10	Weighted mode	0.586838	0.31316	0.09371	-0.0269547	1.20063	1.79829	0.973405	3.32221
class	Bacteroidia	12	MR Egger	0.402398	0.306514	0.218572	-0.198369	1.00317	1.49541	0.820067	2.7269
class	Bacteroidia	12	Weighted median	0.465707	0.178438	0.00905667	0.115968	0.815445	1.59314	1.12296	2.26018
class	Bacteroidia	12	Inverse variance weighted	0.371541	0.131019	0.00457132	0.114744	0.628339	1.44997	1.12159	1.87449	0.121377
class	Bacteroidia	12	Simple mode	0.555739	0.277053	0.0700922	0.0127153	1.09876	1.74323	1.0128	3.00045
class	Bacteroidia	12	Weighted mode	0.571167	0.289092	0.0738059	0.00454756	1.13779	1.77033	1.00456	3.11985
class	Verrucomicrobiae	11	MR Egger	-0.0792145	0.365598	0.833296	-0.795786	0.637357	0.923842	0.451226	1.89148
class	Verrucomicrobiae	11	Weighted median	0.326045	0.152474	0.0324873	0.0271957	0.624894	1.38548	1.02757	1.86805
class	Verrucomicrobiae	11	Inverse variance weighted	0.337387	0.108077	0.00179789	0.125556	0.549217	1.40128	1.13378	1.7319	0.084039
class	Verrucomicrobiae	11	Simple mode	0.481423	0.263018	0.0971153	-0.0340922	0.996939	1.61838	0.966482	2.70997
class	Verrucomicrobiae	11	Weighted mode	0.448595	0.271415	0.129378	-0.0833784	0.980568	1.56611	0.920003	2.66597
family	Bacteroidaceae	8	MR Egger	-0.00746678	0.947132	0.993965	-1.86385	1.84891	0.992561	0.155075	6.3529
family	Bacteroidaceae	8	Weighted median	-0.260384	0.203871	0.201531	-0.65997	0.139202	0.770756	0.516867	1.14936
family	Bacteroidaceae	8	Inverse variance weighted	-0.333479	0.167438	0.0464081	-0.661657	-0.00530146	0.716427	0.515996	0.994713	0.492479
family	Bacteroidaceae	8	Simple mode	-0.592371	0.361076	0.144892	-1.30008	0.115338	0.553014	0.27251	1.12225
family	Bacteroidaceae	8	Weighted mode	-0.130361	0.319225	0.695208	-0.756041	0.49532	0.877779	0.469521	1.64102
family	Victivallaceae	11	MR Egger	-0.136649	0.284855	0.642874	-0.694965	0.421667	0.872276	0.499092	1.5245
family	Victivallaceae	11	Weighted median	-0.0652378	0.0803517	0.416848	-0.222727	0.0922516	0.936845	0.800333	1.09664
family	Victivallaceae	11	Inverse variance weighted	-0.138131	0.0614275	0.0245323	-0.258529	-0.0177334	0.870984	0.772186	0.982423	0.353492
family	Victivallaceae	11	Simple mode	-0.0167561	0.138595	0.906165	-0.288402	0.25489	0.983383	0.74946	1.29032
family	Victivallaceae	11	Weighted mode	-0.0103143	0.13879	0.942225	-0.282343	0.261714	0.989739	0.754015	1.29916
genus	Catenibacterium	4	MR Egger	1.07029	1.24458	0.480434	-1.36909	3.50968	2.91624	0.254338	33.4375
genus	Catenibacterium	4	Weighted median	0.301437	0.117772	0.0104821	0.0706046	0.532269	1.3518	1.07316	1.70279	0.134027
genus	Catenibacterium	4	Inverse variance weighted	0.271317	0.0995162	0.00640366	0.0762655	0.466369	1.31169	1.07925	1.59419
genus	Catenibacterium	4	Simple mode	0.310194	0.151605	0.133267	0.0130482	0.60734	1.36369	1.01313	1.83554
genus	Catenibacterium	4	Weighted mode	0.311444	0.164609	0.154845	-0.01119	0.634079	1.3654	0.988872	1.88528
genus	Coprococcus2	8	MR Egger	-0.879598	1.03495	0.427988	-2.9081	1.1489	0.41495	0.0545794	3.15473
genus	Coprococcus2	8	Weighted median	-0.349545	0.170151	0.0399445	-0.683042	-0.0160491	0.705009	0.505078	0.984079
genus	Coprococcus2	8	Inverse variance weighted	-0.294709	0.131186	0.0246719	-0.551832	-0.0375849	0.744749	0.575894	0.963113	0.354693
genus	Coprococcus2	8	Simple mode	-0.365702	0.254176	0.193385	-0.863886	0.132482	0.69371	0.421521	1.14166
genus	Coprococcus2	8	Weighted mode	-0.369344	0.279497	0.227901	-0.917158	0.178471	0.691188	0.399653	1.19539
genus	Lachnoclostridium	13	MR Egger	0.290126	0.414984	0.49899	-0.523243	1.10349	1.3366	0.592596	3.01468
genus	Lachnoclostridium	13	Weighted median	0.346272	0.169421	0.0409683	0.0142061	0.678338	1.41379	1.01431	1.9706
genus	Lachnoclostridium	13	Inverse variance weighted	0.360453	0.121917	0.00311122	0.121494	0.599411	1.43398	1.12918	1.82105	0.106799
genus	Lachnoclostridium	13	Simple mode	0.633539	0.273868	0.0392408	0.0967579	1.17032	1.88427	1.10159	3.22303
genus	Lachnoclostridium	13	Weighted mode	0.613632	0.272384	0.0437741	0.0797592	1.1475	1.84713	1.08303	3.15032
genus	Lactococcus	8	MR Egger	-0.486904	0.359243	0.2241	-1.19102	0.217212	0.614526	0.303911	1.24261
genus	Lactococcus	8	Weighted median	-0.136162	0.1073	0.204449	-0.34647	0.0741467	0.872702	0.70718	1.07696
genus	Lactococcus	8	Inverse variance weighted	-0.161456	0.0783478	0.0393262	-0.315018	-0.00789412	0.850904	0.729776	0.992137	0.456251
genus	Lactococcus	8	Simple mode	-0.0892674	0.156672	0.586643	-0.396344	0.217809	0.914601	0.672775	1.24335
genus	Lactococcus	8	Weighted mode	-0.102794	0.14524	0.501978	-0.387465	0.181877	0.902313	0.678775	1.19947
genus	Parasutterella	14	MR Egger	0.0338502	0.244456	0.892164	-0.445284	0.512984	1.03443	0.640642	1.67027
genus	Parasutterella	14	Weighted median	0.253334	0.122662	0.038895	0.0129158	0.493752	1.28831	1.013	1.63845
genus	Parasutterella	14	Inverse variance weighted	0.239404	0.0880034	0.00652028	0.0669178	0.411891	1.27049	1.06921	1.50967	0.134653
genus	Parasutterella	14	Simple mode	0.289083	0.205828	0.183613	-0.11434	0.692506	1.3352	0.891955	1.99872
genus	Parasutterella	14	Weighted mode	0.067215	0.173245	0.704313	-0.272346	0.406776	1.06953	0.761591	1.50197

## Sheet: S3
Supplementary table 3 MR analyses of GM on DR
Level	Exposure	nsnp	method	b	se	pval	lo_ci	up_ci	or	or_lci95	or_uci95	qval
class	Bacteroidia	12	MR Egger	0.392762	0.194816	0.0714481	0.0109223	0.774601	1.48107	1.01098	2.16973
class	Bacteroidia	12	Weighted median	0.191477	0.114203	0.0936118	-0.0323598	0.415315	1.21104	0.968158	1.51485
class	Bacteroidia	12	Inverse variance weighted	0.215781	0.0834871	0.00974928	0.0521458	0.379415	1.24083	1.05353	1.46143	0.459511
class	Bacteroidia	12	Simple mode	0.36366	0.177938	0.0656791	0.0149018	0.712419	1.43859	1.01501	2.03892
class	Bacteroidia	12	Weighted mode	0.087264	0.197484	0.667139	-0.299805	0.474333	1.09118	0.740962	1.60694
family	BacteroidalesS24_7group	8	MR Egger	0.0613189	0.288651	0.838803	-0.504436	0.627074	1.06324	0.603846	1.87212
family	BacteroidalesS24_7group	8	Weighted median	0.197358	0.0882915	0.0253978	0.0243065	0.370409	1.21818	1.0246	1.44833
family	BacteroidalesS24_7group	8	Inverse variance weighted	0.151411	0.067311	0.0244853	0.0194817	0.283341	1.16348	1.01967	1.32756	0.575437
family	BacteroidalesS24_7group	8	Simple mode	0.250435	0.14692	0.132049	-0.037528	0.538397	1.28458	0.963167	1.71326
family	BacteroidalesS24_7group	8	Weighted mode	0.230467	0.145574	0.157401	-0.0548581	0.515793	1.25919	0.946619	1.67497
family	ClostridialesvadinBB60group	15	MR Egger	-0.00763012	0.150674	0.960382	-0.302952	0.287692	0.992399	0.738635	1.33335
family	ClostridialesvadinBB60group	15	Weighted median	0.124034	0.0804202	0.122995	-0.0335895	0.281658	1.13205	0.966968	1.32532
family	ClostridialesvadinBB60group	15	Inverse variance weighted	0.165855	0.0551122	0.00261761	0.057835	0.273875	1.1804	1.05954	1.31505	0.459511
family	ClostridialesvadinBB60group	15	Simple mode	0.0660515	0.141232	0.64721	-0.210763	0.342866	1.06828	0.809966	1.40898
family	ClostridialesvadinBB60group	15	Weighted mode	0.077746	0.115587	0.512141	-0.148805	0.304297	1.08085	0.861737	1.35567
family	Peptostreptococcaceae	12	MR Egger	-0.141277	0.15048	0.369934	-0.436218	0.153664	0.868249	0.646477	1.1661
family	Peptostreptococcaceae	12	Weighted median	0.0815145	0.0942619	0.387168	-0.103239	0.266268	1.08493	0.901911	1.30508
family	Peptostreptococcaceae	12	Inverse variance weighted	0.156986	0.0669331	0.0190058	0.0257971	0.288175	1.16998	1.02613	1.33399	0.549018
family	Peptostreptococcaceae	12	Simple mode	0.361689	0.152407	0.0369443	0.0629702	0.660407	1.43575	1.065	1.93558
family	Peptostreptococcaceae	12	Weighted mode	0.0240633	0.111023	0.832377	-0.193541	0.241668	1.02436	0.824036	1.27337
genus	Eubacteriumnodatumgroup	11	MR Egger	0.23516	0.171717	0.204052	-0.101406	0.571725	1.26511	0.903566	1.77132
genus	Eubacteriumnodatumgroup	11	Weighted median	0.11167	0.0521624	0.0322887	0.00943192	0.213908	1.11814	1.00948	1.23851
genus	Eubacteriumnodatumgroup	11	Inverse variance weighted	0.0811182	0.0385346	0.0352848	0.00559038	0.156646	1.0845	1.00561	1.16958	0.606416
genus	Eubacteriumnodatumgroup	11	Simple mode	0.1226	0.0788753	0.151152	-0.0319955	0.277196	1.13043	0.968511	1.31942
genus	Eubacteriumnodatumgroup	11	Weighted mode	0.123591	0.0796817	0.151932	-0.0325846	0.279768	1.13155	0.967941	1.32282
genus	Actinomyces	7	MR Egger	0.26826	0.164001	0.162825	-0.0531814	0.589701	1.30769	0.948208	1.80345
genus	Actinomyces	7	Weighted median	0.177059	0.0831537	0.0332295	0.0140779	0.34004	1.1937	1.01418	1.405
genus	Actinomyces	7	Inverse variance weighted	0.143322	0.0670259	0.0324915	0.0119515	0.274693	1.1541	1.01202	1.31613	0.600119
genus	Actinomyces	7	Simple mode	0.213186	0.132604	0.159027	-0.0467178	0.473091	1.23762	0.954357	1.60495
genus	Actinomyces	7	Weighted mode	0.196899	0.108899	0.120595	-0.0165439	0.410342	1.21762	0.983592	1.50733
genus	Eisenbergiella	11	MR Egger	-0.032785	0.386638	0.934281	-0.790595	0.725025	0.967747	0.453575	2.06478
genus	Eisenbergiella	11	Weighted median	-0.100018	0.0673956	0.137796	-0.232114	0.0320771	0.904821	0.792856	1.0326
genus	Eisenbergiella	11	Inverse variance weighted	-0.106539	0.0495837	0.0316599	-0.203723	-0.00935536	0.89894	0.815688	0.990688	0.598058
genus	Eisenbergiella	11	Simple mode	-0.0255461	0.110381	0.821644	-0.241894	0.190802	0.974777	0.78514	1.21022
genus	Eisenbergiella	11	Weighted mode	-0.04878	0.105515	0.653759	-0.25559	0.15803	0.952391	0.77446	1.1712
genus	Olsenella	10	MR Egger	-0.0943055	0.130146	0.489338	-0.349393	0.160782	0.910005	0.705116	1.17443
genus	Olsenella	10	Weighted median	0.0731188	0.0576822	0.204936	-0.0399384	0.186176	1.07586	0.960849	1.20463
genus	Olsenella	10	Inverse variance weighted	0.099372	0.0432643	0.021627	0.0145739	0.18417	1.10448	1.01468	1.20222	0.563017
genus	Olsenella	10	Simple mode	0.0764353	0.0795648	0.361816	-0.0795117	0.232382	1.07943	0.923567	1.2616
genus	Olsenella	10	Weighted mode	0.0716212	0.0647546	0.297396	-0.0552978	0.19854	1.07425	0.946203	1.21962
genus	Parasutterella	14	MR Egger	0.0759746	0.156244	0.635545	-0.230264	0.382213	1.07894	0.794324	1.46552
genus	Parasutterella	14	Weighted median	0.0661018	0.0759893	0.384364	-0.0828372	0.215041	1.06834	0.920501	1.23991
genus	Parasutterella	14	Inverse variance weighted	0.116246	0.0562219	0.0386752	0.00605091	0.226441	1.12327	1.00607	1.25413	0.612975
genus	Parasutterella	14	Simple mode	0.0375772	0.118744	0.75668	-0.19516	0.270315	1.03829	0.822703	1.31038
genus	Parasutterella	14	Weighted mode	0.0465805	0.105272	0.665417	-0.159753	0.252914	1.04768	0.852354	1.28777
genus	RuminococcaceaeUCG003	12	MR Egger	-0.0218235	0.229939	0.926261	-0.472505	0.428858	0.978413	0.623439	1.5355
genus	RuminococcaceaeUCG003	12	Weighted median	0.191319	0.0960363	0.0463547	0.0030875	0.37955	1.21085	1.00309	1.46163
genus	RuminococcaceaeUCG003	12	Inverse variance weighted	0.140231	0.0700981	0.045446	0.00283914	0.277624	1.15054	1.00284	1.31999	0.62343
genus	RuminococcaceaeUCG003	12	Simple mode	0.210213	0.149405	0.187048	-0.0826203	0.503045	1.23394	0.920701	1.65375
genus	RuminococcaceaeUCG003	12	Weighted mode	0.207617	0.142604	0.173363	-0.0718882	0.487121	1.23074	0.930635	1.62762
genus	RuminococcaceaeUCG011	8	MR Egger	-0.0718372	0.266931	0.79685	-0.595022	0.451347	0.930682	0.551551	1.57043
genus	RuminococcaceaeUCG011	8	Weighted median	0.124225	0.0646828	0.0547924	-0.00255376	0.251003	1.13227	0.997449	1.28531
genus	RuminococcaceaeUCG011	8	Inverse variance weighted	0.143845	0.0521743	0.00583333	0.0415832	0.246106	1.1547	1.04246	1.27904	0.459511
genus	RuminococcaceaeUCG011	8	Simple mode	0.216044	0.1109	0.0924259	-0.00131976	0.433408	1.24116	0.998681	1.54251
genus	RuminococcaceaeUCG011	8	Weighted mode	0.0214262	0.108431	0.848972	-0.191099	0.233952	1.02166	0.826051	1.26358

## Sheet: S4
Supplementary table 3 MR analyses of GM on DNP
Level	Exposure	nsnp	Method	b	se	pval	lo_ci	up_ci	or	or_lci95	or_uci95	qval
family	Acidaminococcaceae	7	MR Egger	0.264722	0.460743	0.590475	-0.638334	1.16778	1.30307	0.528171	3.21484
family	Acidaminococcaceae	7	Weighted median	-0.393914	0.218068	0.0708595	-0.821328	0.0335004	0.674412	0.439847	1.03407
family	Acidaminococcaceae	7	Inverse variance weighted	-0.47764	0.152697	0.00175984	-0.776926	-0.178354	0.620245	0.459817	0.836646	0.343306
family	Acidaminococcaceae	7	Simple mode	-0.612394	0.325255	0.10873	-1.24989	0.025105	0.542052	0.286535	1.02542
family	Acidaminococcaceae	7	Weighted mode	-0.331808	0.294206	0.30247	-0.908451	0.244835	0.717625	0.403148	1.27741
family	Peptococcaceae	9	MR Egger	-0.332682	0.354537	0.379301	-1.02757	0.362211	0.716998	0.357874	1.4365
family	Peptococcaceae	9	Weighted median	-0.308309	0.171994	0.0730439	-0.645418	0.0287993	0.734688	0.524443	1.02922
family	Peptococcaceae	9	Inverse variance weighted	-0.358263	0.12945	0.0056475	-0.611985	-0.104541	0.69889	0.542274	0.900738	0.544386
family	Peptococcaceae	9	Simple mode	-0.227085	0.258718	0.405677	-0.734172	0.280002	0.796853	0.479903	1.32313
family	Peptococcaceae	9	Weighted mode	-0.253263	0.241827	0.325572	-0.727243	0.220717	0.776264	0.483239	1.24697
genus	Eubacteriumcoprostanoligenesgroup	12	MR Egger	-0.252831	0.613885	0.689135	-1.45605	0.950384	0.776599	0.233156	2.5867
genus	Eubacteriumcoprostanoligenesgroup	12	Weighted median	-0.248834	0.223627	0.265829	-0.687143	0.189475	0.779709	0.503011	1.20861
genus	Eubacteriumcoprostanoligenesgroup	12	Inverse variance weighted	-0.385289	0.160143	0.0161323	-0.699169	-0.071409	0.680254	0.496998	0.931081	0.773402
genus	Eubacteriumcoprostanoligenesgroup	12	Simple mode	-0.152634	0.342743	0.664718	-0.824409	0.519142	0.858444	0.438494	1.68058
genus	Eubacteriumcoprostanoligenesgroup	12	Weighted mode	-0.126782	0.342843	0.718556	-0.798755	0.545191	0.880926	0.449889	1.72494
genus	Alistipes	12	MR Egger	-0.127264	0.807721	0.87794	-1.7104	1.45587	0.880501	0.180794	4.28821
genus	Alistipes	12	Weighted median	0.372162	0.234628	0.112699	-0.0877089	0.832033	1.45087	0.916028	2.29799
genus	Alistipes	12	Inverse variance weighted	0.501657	0.170246	0.00321225	0.167975	0.83534	1.65146	1.18291	2.3056	0.404625
genus	Alistipes	12	Simple mode	0.317352	0.37936	0.420649	-0.426193	1.0609	1.37349	0.65299	2.88896
genus	Alistipes	12	Weighted mode	0.345052	0.385275	0.389644	-0.410086	1.10019	1.41206	0.663593	3.00474
genus	ChristensenellaceaeR_7group	8	MR Egger	0.656802	0.733391	0.404977	-0.780645	2.09425	1.92862	0.458111	8.11934
genus	ChristensenellaceaeR_7group	8	Weighted median	0.274448	0.269509	0.308523	-0.25379	0.802686	1.3158	0.775855	2.23153
genus	ChristensenellaceaeR_7group	8	Inverse variance weighted	0.418405	0.195973	0.0327603	0.034297	0.802513	1.51954	1.03489	2.23114	0.873914
genus	ChristensenellaceaeR_7group	8	Simple mode	0.167208	0.440499	0.715505	-0.69617	1.03059	1.182	0.498491	2.80271
genus	ChristensenellaceaeR_7group	8	Weighted mode	0.127557	0.400756	0.759549	-0.657924	0.913039	1.13605	0.517925	2.49188
genus	Eggerthella	9	MR Egger	0.528269	0.446928	0.275798	-0.34771	1.40425	1.69599	0.706303	4.07246
genus	Eggerthella	9	Weighted median	0.195354	0.136484	0.152335	-0.0721545	0.462863	1.21574	0.930387	1.58862
genus	Eggerthella	9	Inverse variance weighted	0.244586	0.0996971	0.0141555	0.0491799	0.439992	1.27709	1.05041	1.5527	0.749679
genus	Eggerthella	9	Simple mode	0.141567	0.240057	0.571652	-0.328944	0.612078	1.15208	0.719683	1.84426
genus	Eggerthella	9	Weighted mode	0.138369	0.225614	0.556709	-0.303835	0.580574	1.1484	0.737983	1.78706
genus	RuminococcaceaeUCG013	11	MR Egger	0.564666	0.434587	0.226131	-0.287125	1.41646	1.75886	0.750418	4.12249
genus	RuminococcaceaeUCG013	11	Weighted median	0.231256	0.195006	0.235665	-0.150956	0.613467	1.26018	0.859886	1.84682
genus	RuminococcaceaeUCG013	11	Inverse variance weighted	0.300951	0.150616	0.0457025	0.00574311	0.596159	1.35114	1.00576	1.81513	0.906273
genus	RuminococcaceaeUCG013	11	Simple mode	0.136344	0.334835	0.692442	-0.519933	0.792621	1.14608	0.59456	2.20918
genus	RuminococcaceaeUCG013	11	Weighted mode	0.560125	0.336359	0.126832	-0.0991378	1.21939	1.75089	0.905618	3.38512

## Sheet: S5
Supplementary table S5 Eligible IVs related to diabetic microvascular complications
Exposure	SNP	effect_allele.exposure	other_allele.exposure	sample size	chr.exposure	pos.exposure	beta.exposure	se.exposure	pval.exposure	MAF	F
DKD	rs10804330	C	T	312650	2	226321033	-0.144142	0.022764	2.42008e-10	0.434884	40.0942
DKD	rs2209345	A	G	312650	6	33848147	-0.16367	0.0240585	1.02471e-11	0.338743	46.2805
DKD	rs2476601	G	A	312650	1	113834946	-0.238674	0.0299204	1.50003e-15	0.14687	63.6316
DKD	rs59377618	C	T	312650	6	32820360	0.277828	0.0278214	1.75348e-23	0.173782	99.7221
DKD	rs7903146	T	C	312650	10	112998590	0.216378	0.0271582	1.62144e-15	0.194566	63.4777
DKD	rs9273363	A	C	312650	6	32658495	0.623597	0.0222866	2.77971e-172	0.272159	782.92
DR	rs10456425	A	G	319046	6	33959534	-0.102578	0.0145546	1.81803e-12	0.420975	49.6713
DR	rs11187140	A	G	319046	10	92707153	-0.0892678	0.0147727	1.51496e-09	0.394212	36.5147
DR	rs139139829	T	C	319046	6	31595794	-0.230938	0.0222257	2.7359e-25	0.134418	107.964
DR	rs1943229	T	G	319046	18	60419225	0.103261	0.0188941	4.62243e-08	0.165068	29.8688
DR	rs34872471	C	T	319046	10	112994312	0.196366	0.0174895	2.98195e-29	0.197269	126.059
DR	rs4278584	T	C	319046	12	121014446	0.084624	0.0147641	9.94031e-09	0.370856	32.8527
DR	rs429358	C	T	319046	19	44908684	-0.131686	0.0191193	5.67414e-12	0.183134	47.4387
DR	rs481887	G	A	319046	8	94955610	0.0893908	0.0144841	6.75865e-10	0.412049	38.089
DR	rs58077526	C	A	319046	10	122470508	0.123993	0.016384	3.7914e-14	0.241547	57.2732
DR	rs6679677	A	C	319046	1	113761186	0.222021	0.0194694	4.01236e-30	0.145727	130.041
DR	rs6820509	G	A	319046	4	6294023	0.0934069	0.0143646	7.89587e-11	0.499255	42.2832
DR	rs7018475	G	T	319046	9	22137686	0.0888817	0.0158031	1.86256e-08	0.276705	31.6328
DR	rs73014410	T	G	319046	19	17271297	-0.0934835	0.0169058	3.20856e-08	0.246937	30.5771
DR	rs73061095	G	T	319046	3	185799019	0.0889223	0.0154353	8.36238e-09	0.305564	33.1886
DR	rs9276710	C	T	319046	6	32789325	0.441913	0.0161321	3.28852e-165	0.206874	750.393
DR	rs9368222	A	C	319046	6	20686765	0.102645	0.0151244	1.14683e-11	0.325467	46.0592
DR	rs9937354	A	G	319046	16	53765935	0.0794454	0.0144335	3.70792e-08	0.425372	30.2964
DNP	rs2476601	G	A	274660	1	113834946	-0.27359	0.0363966	5.61e-14	0.146962	56.5035
DNP	rs2736428	T	C	274660	6	31876147	0.194546	0.0289378	1.78e-11	0.296896	45.1971
DNP	rs73410776	T	C	274660	6	32822178	0.525278	0.0396456	4.55e-40	0.0986822	175.544
DNP	rs9273364	G	T	274660	6	32658525	0.592714	0.0272403	5.71e-105	0.273024	473.438

## Sheet: S6
Supplementary table 6 Reverse MR analyses of diabetic microvascular complications on GM
Exposure	Leve of outcome	Outcome	nsnp	Method	b	se	pval	lo_ci	up_ci	or	or_lci95	or_uci95	qval
DKD	phylum	Bacteroidetes	6	MR Egger	-0.0225	0.0442011	0.637521	-0.109134	0.0641342	0.977751	0.89661	1.06624
DKD	phylum	Bacteroidetes	6	Weighted median	-0.0176942	0.0186554	0.342887	-0.0542588	0.0188704	0.982461	0.947187	1.01905
DKD	phylum	Bacteroidetes	6	Inverse variance weighted	-0.00337635	0.0217858	0.876837	-0.0460764	0.0393237	0.996629	0.954969	1.04011	1
DKD	phylum	Bacteroidetes	6	Simple mode	-0.0273947	0.0387946	0.511631	-0.103432	0.0486427	0.972977	0.901737	1.04985
DKD	phylum	Bacteroidetes	6	Weighted mode	-0.018379	0.0193084	0.384879	-0.0562235	0.0194655	0.981789	0.945328	1.01966
DKD	class	Bacteroidia	6	MR Egger	-0.0215849	0.0442796	0.651437	-0.108373	0.0652032	0.978646	0.897293	1.06738
DKD	class	Bacteroidia	6	Weighted median	-0.0161671	0.0188018	0.38986	-0.0530187	0.0206844	0.983963	0.948362	1.0209
DKD	class	Bacteroidia	6	Inverse variance weighted	-0.00251578	0.0218183	0.908202	-0.0452796	0.040248	0.997487	0.95573	1.04107	1
DKD	class	Bacteroidia	6	Simple mode	-0.0237393	0.0400814	0.579432	-0.102299	0.0548203	0.97654	0.90276	1.05635
DKD	class	Bacteroidia	6	Weighted mode	-0.0172897	0.0195506	0.416996	-0.0556088	0.0210294	0.982859	0.945909	1.02125
DKD	class	Verrucomicrobiae	6	MR Egger	0.0199459	0.0580825	0.748583	-0.0938958	0.133788	1.02015	0.910378	1.14315
DKD	class	Verrucomicrobiae	6	Weighted median	0.0226992	0.0225979	0.315147	-0.0215928	0.0669912	1.02296	0.978639	1.06929
DKD	class	Verrucomicrobiae	6	Inverse variance weighted	0.00821364	0.0279243	0.768652	-0.0465181	0.0629454	1.00825	0.954547	1.06497	1
DKD	class	Verrucomicrobiae	6	Simple mode	0.00696338	0.0545367	0.903377	-0.0999286	0.113855	1.00699	0.904902	1.12059
DKD	class	Verrucomicrobiae	6	Weighted mode	0.024401	0.0229871	0.337017	-0.0206537	0.0694557	1.0247	0.979558	1.07192
DKD	family	Bacteroidaceae	6	MR Egger	-0.0132531	0.0354329	0.72736	-0.0827016	0.0561953	0.986834	0.920626	1.0578
DKD	family	Bacteroidaceae	6	Weighted median	-0.00770863	0.0177914	0.664813	-0.0425798	0.0271626	0.992321	0.958314	1.02753
DKD	family	Bacteroidaceae	6	Inverse variance weighted	-0.000335786	0.0173077	0.984521	-0.034259	0.0335874	0.999664	0.966321	1.03416	1
DKD	family	Bacteroidaceae	6	Simple mode	-0.0090397	0.0336651	0.799027	-0.0750232	0.0569438	0.991001	0.927722	1.0586
DKD	family	Bacteroidaceae	6	Weighted mode	-0.00776196	0.0186188	0.694053	-0.0442547	0.0287308	0.992268	0.95671	1.02915
DKD	family	Victivallaceae	6	MR Egger	-0.00968409	0.0646567	0.888189	-0.136411	0.117043	0.990363	0.872484	1.12417
DKD	family	Victivallaceae	6	Weighted median	-0.0157461	0.0383796	0.681606	-0.0909701	0.0594779	0.984377	0.913045	1.06128
DKD	family	Victivallaceae	6	Inverse variance weighted	-0.00921622	0.034595	0.789929	-0.0770224	0.0585899	0.990826	0.925869	1.06034	1
DKD	family	Victivallaceae	6	Simple mode	-0.0799653	0.0737821	0.327924	-0.224578	0.0646476	0.923148	0.798853	1.06678
DKD	family	Victivallaceae	6	Weighted mode	-0.0208815	0.0403016	0.62647	-0.0998727	0.0581097	0.979335	0.904953	1.05983
DKD	genus	Catenibacterium	5	MR Egger	0.0218637	0.0705444	0.776897	-0.116403	0.160131	1.0221	0.890116	1.17366
DKD	genus	Catenibacterium	5	Weighted median	0.0290633	0.0396934	0.464049	-0.0487357	0.106862	1.02949	0.952433	1.11278
DKD	genus	Catenibacterium	5	Inverse variance weighted	0.0288874	0.0383498	0.451292	-0.0462781	0.104053	1.02931	0.954776	1.10966	1
DKD	genus	Catenibacterium	5	Simple mode	0.0212682	0.0634626	0.754366	-0.103119	0.145655	1.0215	0.90202	1.1568
DKD	genus	Catenibacterium	5	Weighted mode	0.0277993	0.0426081	0.549711	-0.0557125	0.111311	1.02819	0.945811	1.11774
DKD	genus	Coprococcus2	6	MR Egger	0.0358314	0.0374786	0.393187	-0.0376267	0.109289	1.03648	0.963072	1.11549
DKD	genus	Coprococcus2	6	Weighted median	0.0150355	0.0219347	0.49305	-0.0279566	0.0580275	1.01515	0.972431	1.05974
DKD	genus	Coprococcus2	6	Inverse variance weighted	-0.00162119	0.0200075	0.935419	-0.040836	0.0375936	0.99838	0.959987	1.03831	1
DKD	genus	Coprococcus2	6	Simple mode	-0.0670794	0.0496147	0.23431	-0.164324	0.0301654	0.935121	0.848467	1.03062
DKD	genus	Coprococcus2	6	Weighted mode	0.0146687	0.0235441	0.560577	-0.0314778	0.0608153	1.01478	0.969012	1.0627
DKD	genus	Lachnoclostridium	6	MR Egger	0.0183716	0.0300709	0.574251	-0.0405675	0.0773106	1.01854	0.960244	1.08038
DKD	genus	Lachnoclostridium	6	Weighted median	0.00604071	0.0167542	0.718436	-0.0267974	0.0388789	1.00606	0.973558	1.03964
DKD	genus	Lachnoclostridium	6	Inverse variance weighted	-0.00196186	0.0160518	0.902724	-0.0334234	0.0294996	0.99804	0.967129	1.02994	1
DKD	genus	Lachnoclostridium	6	Simple mode	-6.48163e-05	0.0377357	0.998696	-0.0740268	0.0738972	0.999935	0.928647	1.0767
DKD	genus	Lachnoclostridium	6	Weighted mode	0.00809719	0.0191049	0.689306	-0.0293484	0.0455427	1.00813	0.971078	1.0466
DKD	genus	Lactococcus	6	MR Egger	-0.00718839	0.0633772	0.91516	-0.131408	0.117031	0.992837	0.87686	1.12415
DKD	genus	Lactococcus	6	Weighted median	0.0248544	0.0370727	0.502588	-0.0478081	0.0975169	1.02517	0.953317	1.10243
DKD	genus	Lactococcus	6	Inverse variance weighted	0.0330655	0.033826	0.328314	-0.0332336	0.0993645	1.03362	0.967313	1.10447	1
DKD	genus	Lactococcus	6	Simple mode	0.0971127	0.0791903	0.274676	-0.0581003	0.252326	1.10198	0.943555	1.28702
DKD	genus	Lactococcus	6	Weighted mode	0.0189485	0.0391568	0.648898	-0.0577989	0.0956958	1.01913	0.94384	1.10042
DKD	genus	Parasutterella	6	MR Egger	0.04758	0.0377895	0.276469	-0.0264875	0.121647	1.04873	0.97386	1.12936
DKD	genus	Parasutterella	6	Weighted median	0.0002343	0.0222203	0.991587	-0.0433175	0.0437861	1.00023	0.957607	1.04476
DKD	genus	Parasutterella	6	Inverse variance weighted	-0.0116398	0.0202522	0.565467	-0.0513341	0.0280546	0.988428	0.949961	1.02845	1
DKD	genus	Parasutterella	6	Simple mode	-0.0191473	0.0533607	0.734378	-0.123734	0.0854396	0.981035	0.883615	1.0892
DKD	genus	Parasutterella	6	Weighted mode	0.006914	0.0235782	0.781122	-0.0392992	0.0531272	1.00694	0.961463	1.05456
DR	class	Bacteroidia	17	MR Egger	0.0137947	0.0389065	0.727854	-0.062462	0.0900515	1.01389	0.939449	1.09423
DR	class	Bacteroidia	17	Weighted median	0.00376094	0.0267877	0.888346	-0.048743	0.0562648	1.00377	0.952426	1.05788
DR	class	Bacteroidia	17	Inverse variance weighted	0.0357383	0.0209761	0.0884259	-0.00537492	0.0768515	1.03638	0.99464	1.07988	0.596953
DR	class	Bacteroidia	17	Simple mode	0.0278224	0.0559092	0.625511	-0.0817597	0.137405	1.02821	0.921493	1.14729
DR	class	Bacteroidia	17	Weighted mode	-0.00198459	0.0288991	0.946101	-0.0586269	0.0546577	0.998017	0.943059	1.05618
DR	family	Bacteroidales S24 7group	16	MR Egger	-0.0149825	0.0612108	0.810186	-0.134956	0.104991	0.985129	0.873755	1.1107
DR	family	Bacteroidales S24 7group	16	Weighted median	-0.0240298	0.041622	0.563714	-0.105609	0.0575494	0.976257	0.899776	1.05924
DR	family	Bacteroidales S24 7group	16	Inverse variance weighted	-0.0122817	0.032497	0.705481	-0.0759759	0.0514125	0.987793	0.926839	1.05276	0.921976
DR	family	Bacteroidales S24 7group	16	Simple mode	-0.0136891	0.08742	0.877656	-0.185032	0.157654	0.986404	0.831077	1.17076
DR	family	Bacteroidales S24 7group	16	Weighted mode	-0.0415652	0.0446898	0.367055	-0.129157	0.0460267	0.959287	0.878836	1.0471
DR	family	Clostridiales vadin BB60 group	16	MR Egger	-0.0132795	0.0624283	0.834614	-0.135639	0.10908	0.986808	0.873158	1.11525
DR	family	Clostridiales vadin BB60 group	16	Weighted median	-0.0219726	0.0351026	0.531346	-0.0907737	0.0468286	0.978267	0.913224	1.04794
DR	family	Clostridiales vadin BB60 group	16	Inverse variance weighted	-0.00222076	0.0332061	0.946679	-0.0673048	0.0628633	0.997782	0.93491	1.06488	0.940676
DR	family	Clostridiales vadin BB60 group	16	Simple mode	-0.0200914	0.072454	0.785336	-0.162101	0.121919	0.980109	0.850355	1.12966
DR	family	Clostridiales vadin BB60 group	16	Weighted mode	-0.0125009	0.0393891	0.755338	-0.0897035	0.0647017	0.987577	0.914202	1.06684
DR	family	Peptostreptococcaceae	17	MR Egger	0.0133932	0.0483003	0.785342	-0.0812754	0.108062	1.01348	0.92194	1.11412
DR	family	Peptostreptococcaceae	17	Weighted median	0.0354212	0.0302957	0.24233	-0.0239584	0.0948008	1.03606	0.976326	1.09944
DR	family	Peptostreptococcaceae	17	Inverse variance weighted	0.0294888	0.0258079	0.253192	-0.0210946	0.0800723	1.02993	0.979126	1.08337	0.809192
DR	family	Peptostreptococcaceae	17	Simple mode	0.038675	0.0602838	0.530251	-0.0794813	0.156831	1.03943	0.923595	1.1698
DR	family	Peptostreptococcaceae	17	Weighted mode	0.0343937	0.0314999	0.29106	-0.0273461	0.0961335	1.03499	0.973024	1.10091
DR	genus	Eubacterium nodatum group	16	MR Egger	0.0417668	0.0857496	0.633741	-0.126302	0.209836	1.04265	0.881348	1.23348
DR	genus	Eubacterium nodatum group	16	Weighted median	0.0733147	0.0634324	0.247766	-0.0510129	0.197642	1.07607	0.950266	1.21853
DR	genus	Eubacterium nodatum group	16	Inverse variance weighted	0.0615154	0.0472248	0.192708	-0.0310451	0.154076	1.06345	0.969432	1.16658	0.76347
DR	genus	Eubacterium nodatum group	16	Simple mode	0.100514	0.119828	0.414737	-0.134348	0.335376	1.10574	0.874286	1.39847
DR	genus	Eubacterium nodatum group	16	Weighted mode	0.0765731	0.0651326	0.258058	-0.0510867	0.204233	1.07958	0.950196	1.22658
DR	genus	Actinomyces	16	MR Egger	0.0943408	0.0666395	0.178727	-0.0362725	0.224954	1.09893	0.964377	1.25227
DR	genus	Actinomyces	16	Weighted median	0.091637	0.0433481	0.0345171	0.00667467	0.176599	1.09597	1.0067	1.19315
DR	genus	Actinomyces	16	Inverse variance weighted	0.0422663	0.0366226	0.248457	-0.029514	0.114047	1.04317	0.970917	1.1208	0.80626
DR	genus	Actinomyces	16	Simple mode	0.0433822	0.105352	0.686321	-0.163107	0.249871	1.04434	0.8495	1.28386
DR	genus	Actinomyces	16	Weighted mode	0.0838959	0.0436917	0.074056	-0.00173975	0.169532	1.08752	0.998262	1.18475
DR	genus	Eisenbergiella	16	MR Egger	-0.125339	0.0663879	0.0799312	-0.255459	0.00478146	0.882198	0.774561	1.00479
DR	genus	Eisenbergiella	16	Weighted median	-0.0776719	0.048502	0.109285	-0.172736	0.0173921	0.925268	0.84136	1.01754
DR	genus	Eisenbergiella	16	Inverse variance weighted	-0.0847694	0.0364773	0.0201311	-0.156265	-0.0132739	0.918724	0.855333	0.986814	0.343838
DR	genus	Eisenbergiella	16	Simple mode	0.0313747	0.0959914	0.748298	-0.156768	0.219518	1.03187	0.854902	1.24548
DR	genus	Eisenbergiella	16	Weighted mode	-0.0718386	0.0496312	0.168348	-0.169116	0.0254386	0.930681	0.844411	1.02576
DR	genus	Olsenella	16	MR Egger	-0.00229792	0.0934756	0.980734	-0.18551	0.180914	0.997705	0.83068	1.19831
DR	genus	Olsenella	16	Weighted median	0.0433536	0.0587525	0.460574	-0.0718013	0.158509	1.04431	0.930716	1.17176
DR	genus	Olsenella	16	Inverse variance weighted	0.0304081	0.0503518	0.545901	-0.0682814	0.129098	1.03088	0.933998	1.1378	0.901416
DR	genus	Olsenella	16	Simple mode	0.277799	0.133988	0.0557821	0.015182	0.540416	1.32022	1.0153	1.71672
DR	genus	Olsenella	16	Weighted mode	0.0513692	0.0600414	0.405699	-0.0663119	0.16905	1.05271	0.935839	1.18418
DR	genus	Parasutterella	16	MR Egger	-0.0258587	0.0621376	0.683607	-0.147648	0.0959309	0.974473	0.862734	1.10068
DR	genus	Parasutterella	16	Weighted median	-0.0227018	0.0327454	0.488133	-0.0868827	0.0414792	0.977554	0.916785	1.04235
DR	genus	Parasutterella	16	Inverse variance weighted	-0.0120146	0.0330591	0.716286	-0.0768104	0.0527813	0.988057	0.926065	1.0542	0.923062
DR	genus	Parasutterella	16	Simple mode	-0.0483936	0.0629443	0.453928	-0.171764	0.0749771	0.952759	0.842178	1.07786
DR	genus	Parasutterella	16	Weighted mode	-0.0265793	0.0341113	0.447985	-0.0934374	0.0402788	0.973771	0.910795	1.0411
DR	genus	Ruminococcaceae UCG003	17	MR Egger	-0.0269187	0.056563	0.640998	-0.137782	0.0839447	0.97344	0.871289	1.08757
DR	genus	Ruminococcaceae UCG003	17	Weighted median	-0.017835	0.0308653	0.563376	-0.078331	0.042661	0.982323	0.924658	1.04358
DR	genus	Ruminococcaceae UCG003	17	Inverse variance weighted	-0.00727946	0.0302275	0.809693	-0.0665254	0.0519665	0.992747	0.935639	1.05334	0.931328
DR	genus	Ruminococcaceae UCG003	17	Simple mode	-0.027376	0.0704905	0.702865	-0.165537	0.110785	0.972995	0.847438	1.11716
DR	genus	Ruminococcaceae UCG003	17	Weighted mode	-0.00840867	0.0298277	0.781628	-0.066871	0.0500536	0.991627	0.935316	1.05133
DR	genus	Ruminococcaceae UCG011	16	MR Egger	-0.103603	0.0803881	0.218361	-0.261164	0.0539572	0.901583	0.770155	1.05544
DR	genus	Ruminococcaceae UCG011	16	Weighted median	-0.0460292	0.0576032	0.424247	-0.158932	0.0668731	0.955014	0.853055	1.06916
DR	genus	Ruminococcaceae UCG011	16	Inverse variance weighted	-0.00904139	0.0444649	0.838871	-0.0961925	0.0781097	0.990999	0.908289	1.08124	0.933558
DR	genus	Ruminococcaceae UCG011	16	Simple mode	-0.0215391	0.0989853	0.830674	-0.21555	0.172472	0.978691	0.806098	1.18824
DR	genus	Ruminococcaceae UCG011	16	Weighted mode	-0.0524722	0.0557138	0.361209	-0.161671	0.0567269	0.948881	0.850721	1.05837
DNP	family	Acidaminococcaceae	4	MR Egger	-0.0228193	0.0628259	0.751242	-0.145958	0.100319	0.977439	0.864194	1.10552
DNP	family	Acidaminococcaceae	4	Weighted median	0.00459608	0.0219517	0.834157	-0.0384292	0.0476213	1.00461	0.9623	1.04877
DNP	family	Acidaminococcaceae	4	Inverse variance weighted	0.0146917	0.0246222	0.550718	-0.0335678	0.0629511	1.0148	0.966989	1.06497	1
DNP	family	Acidaminococcaceae	4	Simple mode	0.080899	0.0563158	0.246385	-0.02948	0.191278	1.08426	0.97095	1.2108
DNP	family	Acidaminococcaceae	4	Weighted mode	-0.00703767	0.0243487	0.791376	-0.0547612	0.0406859	0.992987	0.946711	1.04152
DNP	family	Peptococcaceae	4	MR Egger	0.0647707	0.0502606	0.326455	-0.03374	0.163281	1.06691	0.966823	1.17737
DNP	family	Peptococcaceae	4	Weighted median	0.0162441	0.0239336	0.497319	-0.0306658	0.063154	1.01638	0.9698	1.06519
DNP	family	Peptococcaceae	4	Inverse variance weighted	0.0152326	0.0218127	0.484967	-0.0275203	0.0579855	1.01535	0.972855	1.0597	1
DNP	family	Peptococcaceae	4	Simple mode	-0.0310174	0.0460638	0.548953	-0.121303	0.0592677	0.969459	0.885766	1.06106
DNP	family	Peptococcaceae	4	Weighted mode	0.0337259	0.0258479	0.283033	-0.016936	0.0843878	1.0343	0.983207	1.08805
DNP	genus	Eubacterium coprostanoligenes group	82	MR Egger	0.0232266	0.0185432	0.214012	-0.013118	0.0595713	1.0235	0.986968	1.06138
DNP	genus	Eubacterium coprostanoligenes group	82	Weighted median	0.0241527	0.0139478	0.0833365	-0.00318503	0.0514904	1.02445	0.99682	1.05284
DNP	genus	Eubacterium coprostanoligenes group	82	Inverse variance weighted	0.0205209	0.00828861	0.0132941	0.00427519	0.0367666	1.02073	1.00428	1.03745	1
DNP	genus	Eubacterium coprostanoligenes group	82	Simple mode	-0.00858293	0.0262845	0.744859	-0.0601006	0.0429347	0.991454	0.94167	1.04387
DNP	genus	Eubacterium coprostanoligenes group	82	Weighted mode	0.0200251	0.0164789	0.227822	-0.0122736	0.0523238	1.02023	0.987801	1.05372
DNP	genus	Alistipes	81	MR Egger	0.01333	0.0201895	0.511016	-0.0262414	0.0529014	1.01342	0.9741	1.05433
DNP	genus	Alistipes	81	Weighted median	0.0175623	0.0152519	0.249532	-0.0123313	0.047456	1.01772	0.987744	1.0486
DNP	genus	Alistipes	81	Inverse variance weighted	0.00240597	0.00852648	0.777808	-0.0143059	0.0191179	1.00241	0.985796	1.0193	1
DNP	genus	Alistipes	81	Simple mode	0.0257619	0.029863	0.390896	-0.0327695	0.0842933	1.0261	0.967762	1.08795
DNP	genus	Alistipes	81	Weighted mode	0.0160588	0.0168848	0.344431	-0.0170355	0.0491531	1.01619	0.983109	1.05038
DNP	genus	Christensenellaceae R 7group	4	MR Egger	0.0163058	0.0510425	0.779662	-0.0837375	0.116349	1.01644	0.919673	1.12339
DNP	genus	Christensenellaceae R 7group	4	Weighted median	0.0230102	0.0187134	0.218842	-0.013668	0.0596884	1.02328	0.986425	1.06151
DNP	genus	Christensenellaceae R 7group	4	Inverse variance weighted	0.0254934	0.0182587	0.162644	-0.0102937	0.0612805	1.02582	0.989759	1.0632	1
DNP	genus	Christensenellaceae R 7group	4	Simple mode	0.003643	0.0318418	0.916141	-0.0587669	0.0660529	1.00365	0.942927	1.06828
DNP	genus	Christensenellaceae R 7group	4	Weighted mode	0.0251594	0.020596	0.309109	-0.0152088	0.0655276	1.02548	0.984906	1.06772
DNP	genus	Eggerthella	4	MR Egger	-0.0610609	0.0729037	0.490421	-0.203952	0.0818303	0.940766	0.815501	1.08527
DNP	genus	Eggerthella	4	Weighted median	-0.00284262	0.0345246	0.93438	-0.0705109	0.0648256	0.997161	0.931918	1.06697
DNP	genus	Eggerthella	4	Inverse variance weighted	0.00764438	0.031737	0.809658	-0.0545601	0.0698489	1.00767	0.946902	1.07235	1
DNP	genus	Eggerthella	4	Simple mode	-0.00613236	0.052012	0.913596	-0.108076	0.0958111	0.993886	0.89756	1.10055
DNP	genus	Eggerthella	4	Weighted mode	-0.00564849	0.0385064	0.89268	-0.081121	0.069824	0.994367	0.922082	1.07232
DNP	genus	Ruminococcaceae UCG013	4	MR Egger	-0.0142441	0.0451977	0.78249	-0.102832	0.0743434	0.985857	0.902279	1.07718
DNP	genus	Ruminococcaceae UCG013	4	Weighted median	0.00152651	0.0192006	0.936632	-0.0361067	0.0391597	1.00153	0.964537	1.03994
DNP	genus	Ruminococcaceae UCG013	4	Inverse variance weighted	-0.00507044	0.0174202	0.771001	-0.0392141	0.0290732	0.994942	0.961545	1.0295	1
DNP	genus	Ruminococcaceae UCG013	4	Simple mode	0.00336921	0.0365633	0.93239	-0.0682949	0.0750333	1.00337	0.933985	1.07792
DNP	genus	Ruminococcaceae UCG013	4	Weighted mode	0.00282775	0.0213395	0.902968	-0.0389977	0.0446532	1.00283	0.961753	1.04567

## Sheet: S7
Supplementary table 7 Reverse MR analyses of diabetic microvascular complications on GM (PIVW < 0.05)
Exposure	Level of outcome	Outcome	nsnp	Method	b	se	pval	lo_ci	up_ci	or	or_lci95	or_uci95	qval
DKD	genus	Eubacterium ventriosum group	6	MR Egger	-0.00370826	0.0354859	0.921803	-0.0732606	0.0658441	0.996299	0.929359	1.06806
DKD	genus	Eubacterium ventriosum group	6	Weighted median	-0.0311677	0.0197304	0.11418	-0.0698393	0.00750388	0.969313	0.932544	1.00753
DKD	genus	Eubacterium ventriosum group	6	Inverse variance weighted	-0.0417234	0.0200371	0.0373141	-0.080996	-0.00245075	0.959135	0.922197	0.997552	1
DKD	genus	Eubacterium ventriosum group	6	Simple mode	-0.0316718	0.0338096	0.391883	-0.0979387	0.0345951	0.968825	0.906704	1.0352
DKD	genus	Eubacterium ventriosum group	6	Weighted mode	-0.0306222	0.0181598	0.152554	-0.0662154	0.00497097	0.969842	0.935929	1.00498
DKD	genus	Anaerofilum	6	MR Egger	0.0691917	0.0656473	0.351342	-0.059477	0.19786	1.07164	0.942257	1.21879
DKD	genus	Anaerofilum	6	Weighted median	0.0843908	0.0351779	0.0164413	0.015442	0.15334	1.08805	1.01556	1.16572
DKD	genus	Anaerofilum	6	Inverse variance weighted	0.0895963	0.0317989	0.00483851	0.0272705	0.151922	1.09373	1.02765	1.16407	1
DKD	genus	Anaerofilum	6	Simple mode	0.0668726	0.0631996	0.33842	-0.0569986	0.190744	1.06916	0.944595	1.21015
DKD	genus	Anaerofilum	6	Weighted mode	0.085293	0.0354352	0.0610888	0.0158401	0.154746	1.08904	1.01597	1.16736
DR	phylum	Verrucomicrobia	16	MR Egger	-0.0735223	0.0445155	0.120858	-0.160773	0.0137281	0.929115	0.851486	1.01382
DR	phylum	Verrucomicrobia	16	Weighted median	-0.0882457	0.032842	0.00721018	-0.152616	-0.0238754	0.915536	0.858459	0.976407
DR	phylum	Verrucomicrobia	16	Inverse variance weighted	-0.0663719	0.024494	0.00673389	-0.11438	-0.0183637	0.935783	0.891919	0.981804	0.172417
DR	phylum	Verrucomicrobia	16	Simple mode	-0.0897874	0.0618387	0.167107	-0.210991	0.0314165	0.914126	0.809781	1.03192
DR	phylum	Verrucomicrobia	16	Weighted mode	-0.0919398	0.0353847	0.0201674	-0.161294	-0.0225858	0.91216	0.851042	0.977667
DR	class	Verrucomicrobiae	16	MR Egger	-0.0928607	0.0453805	0.0599891	-0.181806	-0.00391491	0.91132	0.833763	0.996093
DR	class	Verrucomicrobiae	16	Weighted median	-0.0999717	0.0334229	0.00277963	-0.165481	-0.0344628	0.904863	0.847486	0.966124
DR	class	Verrucomicrobiae	16	Inverse variance weighted	-0.0737803	0.024981	0.00314238	-0.122743	-0.0248175	0.928876	0.884491	0.975488	0.0973574
DR	class	Verrucomicrobiae	16	Simple mode	-0.107933	0.0733072	0.1616	-0.251615	0.0357491	0.897688	0.777544	1.0364
DR	class	Verrucomicrobiae	16	Weighted mode	-0.105255	0.0392	0.0169586	-0.182087	-0.0284228	0.900095	0.833529	0.971977
DNP	order	NB1n	4	MR Egger	0.135556	0.0726798	0.203165	-0.00689647	0.278008	1.14517	0.993127	1.3205
DNP	order	NB1n	4	Weighted median	0.0786137	0.0339096	0.0204315	0.0121508	0.145077	1.08179	1.01222	1.15613
DNP	order	NB1n	4	Inverse variance weighted	0.0657348	0.0316337	0.0377095	0.00373272	0.127737	1.06794	1.00374	1.13625	1
DNP	order	NB1n	4	Simple mode	0.0714869	0.056652	0.296185	-0.039551	0.182525	1.0741	0.961221	1.20024
DNP	order	NB1n	4	Weighted mode	0.0796685	0.0363829	0.116285	0.00835795	0.150979	1.08293	1.00839	1.16297
DR	family	Clostridiaceae1	17	MR Egger	0.0664625	0.0448026	0.158661	-0.0213507	0.154276	1.06872	0.978876	1.16681
DR	family	Clostridiaceae1	17	Weighted median	0.0799441	0.0307778	0.00939173	0.0196195	0.140269	1.08323	1.01981	1.15058
DR	family	Clostridiaceae1	17	Inverse variance weighted	0.0761176	0.0238855	0.00143872	0.029302	0.122933	1.07909	1.02974	1.13081	0.0973574
DR	family	Clostridiaceae1	17	Simple mode	0.0515874	0.0553865	0.365484	-0.0569701	0.160145	1.05294	0.944622	1.17368
DR	family	Clostridiaceae1	17	Weighted mode	0.0825013	0.0308331	0.0165748	0.0220684	0.142934	1.086	1.02231	1.15365
DR	family	Family XIII	17	MR Egger	-0.0693993	0.0381285	0.0887475	-0.144131	0.00533246	0.932954	0.865774	1.00535
DR	family	Family XIII	17	Weighted median	-0.0459402	0.0285131	0.107138	-0.101826	0.00994561	0.955099	0.903187	1.01
DR	family	Family XIII	17	Inverse variance weighted	-0.0507304	0.0209486	0.0154498	-0.0917896	-0.00967114	0.950535	0.912297	0.990375	0.296548
DR	family	Family XIII	17	Simple mode	-0.0203206	0.0525656	0.704163	-0.123349	0.082708	0.979884	0.883955	1.08622
DR	family	Family XIII	17	Weighted mode	-0.0428622	0.0274659	0.138187	-0.0966954	0.010971	0.958043	0.907833	1.01103
DR	family	Verrucomicrobiaceae	16	MR Egger	-0.0925448	0.0453803	0.060759	-0.18149	-0.00359947	0.911608	0.834026	0.996407
DR	family	Verrucomicrobiaceae	16	Weighted median	-0.0998155	0.0327619	0.00231377	-0.164029	-0.035602	0.905004	0.848718	0.965024
DR	family	Verrucomicrobiaceae	16	Inverse variance weighted	-0.0736621	0.0249809	0.00319082	-0.122625	-0.0246994	0.928986	0.884596	0.975603	0.0973574
DR	family	Verrucomicrobiaceae	16	Simple mode	-0.106397	0.0696467	0.147404	-0.242905	0.0301102	0.899067	0.784346	1.03057
DR	family	Verrucomicrobiaceae	16	Weighted mode	-0.105057	0.0353678	0.00952983	-0.174378	-0.0357357	0.900274	0.83998	0.964895
DR	genus	Faecalibacterium	17	MR Egger	0.0161219	0.0369183	0.668555	-0.0562379	0.0884818	1.01625	0.945314	1.09251
DR	genus	Faecalibacterium	17	Weighted median	0.039125	0.0268349	0.144843	-0.0134714	0.0917213	1.0399	0.986619	1.09606
DR	genus	Faecalibacterium	17	Inverse variance weighted	0.0442848	0.0202552	0.0287906	0.00458459	0.0839849	1.04528	1.0046	1.08761	0.408504
DR	genus	Faecalibacterium	17	Simple mode	0.0566905	0.0511808	0.284387	-0.0436239	0.157005	1.05833	0.957314	1.17
DR	genus	Faecalibacterium	17	Weighted mode	0.0362122	0.0269988	0.198568	-0.0167054	0.0891297	1.03688	0.983433	1.09322
DR	genus	Anaerofilum	16	MR Egger	0.085845	0.0689555	0.233593	-0.0493078	0.220998	1.08964	0.951888	1.24732
DR	genus	Anaerofilum	16	Weighted median	0.105583	0.0506376	0.0370628	0.0063333	0.204833	1.11136	1.00635	1.22732
DR	genus	Anaerofilum	16	Inverse variance weighted	0.0987835	0.03801	0.00935282	0.0242839	0.173283	1.10383	1.02458	1.1892	0.214028
DR	genus	Anaerofilum	16	Simple mode	0.0978297	0.090478	0.296662	-0.0795073	0.275167	1.10277	0.923571	1.31675
DR	genus	Anaerofilum	16	Weighted mode	0.109358	0.0529508	0.0566271	0.00557464	0.213142	1.11556	1.00559	1.23756
DR	genus	Enterorhabdus	16	MR Egger	-0.00249718	0.0566099	0.965438	-0.113453	0.108458	0.997506	0.892747	1.11456
DR	genus	Enterorhabdus	16	Weighted median	-0.0339979	0.0410892	0.408001	-0.114533	0.0465369	0.966574	0.891783	1.04764
DR	genus	Enterorhabdus	16	Inverse variance weighted	-0.0686475	0.0311858	0.0277188	-0.129772	-0.00752337	0.933656	0.878296	0.992505	0.401713
DR	genus	Enterorhabdus	16	Simple mode	-0.136498	0.077268	0.0976387	-0.287944	0.014947	0.872408	0.749804	1.01506
DR	genus	Enterorhabdus	16	Weighted mode	-0.0310409	0.0417555	0.468726	-0.112882	0.0507999	0.969436	0.893256	1.05211
DR	genus	Catenibacterium	14	MR Egger	0.0610279	0.0896053	0.508754	-0.114598	0.236654	1.06293	0.891724	1.267
DR	genus	Catenibacterium	14	Weighted median	0.0904541	0.0606633	0.135939	-0.028446	0.209354	1.09467	0.971955	1.23288
DR	genus	Catenibacterium	14	Inverse variance weighted	0.0985408	0.0502295	0.0497846	9.09278e-05	0.196991	1.10356	1.00009	1.21773	0.500845
DR	genus	Catenibacterium	14	Simple mode	0.0813236	0.126125	0.530282	-0.165882	0.328529	1.08472	0.847146	1.38892
DR	genus	Catenibacterium	14	Weighted mode	0.0846028	0.0655856	0.21954	-0.0439449	0.213151	1.08828	0.957007	1.23757
DR	genus	Eisenbergiella	16	MR Egger	-0.125339	0.0663879	0.0799312	-0.255459	0.00478146	0.882198	0.774561	1.00479
DR	genus	Eisenbergiella	16	Weighted median	-0.0776719	0.048502	0.109285	-0.172736	0.0173921	0.925268	0.84136	1.01754
DR	genus	Eisenbergiella	16	Inverse variance weighted	-0.0847694	0.0364773	0.0201311	-0.156265	-0.0132739	0.918724	0.855333	0.986814	0.343838
DR	genus	Eisenbergiella	16	Simple mode	0.0313747	0.0959914	0.748298	-0.156768	0.219518	1.03187	0.854902	1.24548
DR	genus	Eisenbergiella	16	Weighted mode	-0.0718386	0.0496312	0.168348	-0.169116	0.0254386	0.930681	0.844411	1.02576
DR	genus	Eubacterium hallii group	17	MR Egger	-0.0944568	0.043206	0.0450661	-0.17914	-0.00977309	0.909867	0.835988	0.990275
DR	genus	Eubacterium hallii group	17	Weighted median	-0.0494282	0.0291555	0.0900127	-0.106573	0.00771656	0.951774	0.89891	1.00775
DR	genus	Eubacterium hallii group	17	Inverse variance weighted	-0.0521588	0.0239812	0.0296309	-0.099162	-0.0051557	0.949178	0.905596	0.994858	0.413632
DR	genus	Eubacterium hallii group	17	Simple mode	-0.0617916	0.0504219	0.238123	-0.160618	0.0370352	0.940079	0.851617	1.03773
DR	genus	Eubacterium hallii group	17	Weighted mode	-0.0520067	0.0275223	0.0770678	-0.10595	0.00193697	0.949323	0.899469	1.00194
DR	genus	Akkermansia	16	MR Egger	-0.0933139	0.0453822	0.0589067	-0.182263	-0.00436482	0.910908	0.833382	0.995645
DR	genus	Akkermansia	16	Weighted median	-0.100246	0.0331265	0.00247686	-0.165174	-0.035318	0.904615	0.847746	0.965298
DR	genus	Akkermansia	16	Inverse variance weighted	-0.07409	0.0249819	0.00301955	-0.123055	-0.0251253	0.928588	0.884215	0.975188	0.0973574
DR	genus	Akkermansia	16	Simple mode	-0.106461	0.0695229	0.14651	-0.242726	0.0298042	0.89901	0.784487	1.03025
DR	genus	Akkermansia	16	Weighted mode	-0.10509	0.0372947	0.0129837	-0.178188	-0.0319927	0.900243	0.836785	0.968514
DR	genus	Veillonella	16	MR Egger	0.0689177	0.0589794	0.262116	-0.0466819	0.184517	1.07135	0.954391	1.20264
DR	genus	Veillonella	16	Weighted median	0.0908734	0.0369427	0.0138995	0.0184658	0.163281	1.09513	1.01864	1.17737
DR	genus	Veillonella	16	Inverse variance weighted	0.0640265	0.0312916	0.040744	0.00269499	0.125358	1.06612	1.0027	1.13355	0.468612
DR	genus	Veillonella	16	Simple mode	0.0312081	0.0732552	0.676144	-0.112372	0.174788	1.0317	0.893712	1.19099
DR	genus	Veillonella	16	Weighted mode	0.0925257	0.0373965	0.0257854	0.0192286	0.165823	1.09694	1.01941	1.18036
DR	genus	Clostridium sensustricto1	17	MR Egger	0.0726562	0.0469677	0.142713	-0.0194005	0.164713	1.07536	0.980787	1.17905
DR	genus	Clostridium sensustricto1	17	Weighted median	0.0893341	0.0319013	0.00510512	0.0268075	0.151861	1.09345	1.02717	1.164
DR	genus	Clostridium sensustricto1	17	Inverse variance weighted	0.0759925	0.0249933	0.00236172	0.0270057	0.124979	1.07895	1.02737	1.13312	0.0973574
DR	genus	Clostridium sensustricto1	17	Simple mode	0.0785013	0.0637485	0.235959	-0.0464457	0.203448	1.08166	0.954616	1.22562
DR	genus	Clostridium sensustricto1	17	Weighted mode	0.09546	0.0364236	0.018539	0.0240697	0.16685	1.10016	1.02436	1.18158
DNP	genus	Ruminococcus2	4	MR Egger	0.0653404	0.0715064	0.457297	-0.074812	0.205493	1.06752	0.927918	1.22813
DNP	genus	Ruminococcus2	4	Weighted median	0.0556505	0.0207439	0.00730221	0.0149924	0.0963086	1.05723	1.01511	1.1011
DNP	genus	Ruminococcus2	4	Inverse variance weighted	0.0563176	0.0254753	0.0270585	0.00638598	0.106249	1.05793	1.00641	1.1121	1
DNP	genus	Ruminococcus2	4	Simple mode	0.00982875	0.0476139	0.849674	-0.0834946	0.103152	1.00988	0.919896	1.10866
DNP	genus	Ruminococcus2	4	Weighted mode	0.0648601	0.0215132	0.0569893	0.0226943	0.107026	1.06701	1.02295	1.11296
DNP	genus	Subdoligranulum	82	MR Egger	0.00256814	0.0190721	0.893224	-0.0348132	0.0399495	1.00257	0.965786	1.04076
DNP	genus	Subdoligranulum	82	Weighted median	0.00633328	0.014603	0.664507	-0.0222885	0.0349551	1.00635	0.977958	1.03557
DNP	genus	Subdoligranulum	82	Inverse variance weighted	0.0169421	0.0085208	0.0467766	0.000241291	0.0336428	1.01709	1.00024	1.03422	1
DNP	genus	Subdoligranulum	82	Simple mode	0.0183648	0.0260204	0.482347	-0.0326351	0.0693647	1.01853	0.967892	1.07183
DNP	genus	Subdoligranulum	82	Weighted mode	0.0097368	0.0156466	0.535497	-0.0209306	0.0404042	1.00978	0.979287	1.04123
DNP	genus	Eubacterium coprostanoligenes group	82	MR Egger	0.0232266	0.0185432	0.214012	-0.013118	0.0595713	1.0235	0.986968	1.06138
DNP	genus	Eubacterium coprostanoligenes group	82	Weighted median	0.0241527	0.0139478	0.0833365	-0.00318503	0.0514904	1.02445	0.99682	1.05284
DNP	genus	Eubacterium coprostanoligenes group	82	Inverse variance weighted	0.0205209	0.00828861	0.0132941	0.00427519	0.0367666	1.02073	1.00428	1.03745	1
DNP	genus	Eubacterium coprostanoligenes group	82	Simple mode	-0.00858293	0.0262845	0.744859	-0.0601006	0.0429347	0.991454	0.94167	1.04387
DNP	genus	Eubacterium coprostanoligenes group	82	Weighted mode	0.0200251	0.0164789	0.227822	-0.0122736	0.0523238	1.02023	0.987801	1.05372
DNP	genus	Actinomyces	4	MR Egger	0.0645996	0.0780523	0.494906	-0.0883829	0.217582	1.06673	0.91541	1.24307
DNP	genus	Actinomyces	4	Weighted median	0.0405455	0.0293837	0.167629	-0.0170466	0.0981375	1.04138	0.983098	1.10311
DNP	genus	Actinomyces	4	Inverse variance weighted	0.0552852	0.0277669	0.0464757	0.000862072	0.109708	1.05684	1.00086	1.11595	1
DNP	genus	Actinomyces	4	Simple mode	0.0358114	0.0514453	0.536445	-0.0650213	0.136644	1.03646	0.937047	1.14642
DNP	genus	Actinomyces	4	Weighted mode	0.0371543	0.0324143	0.334839	-0.0263778	0.100686	1.03785	0.973967	1.10593
DNP	genus	Streptococcus	4	MR Egger	0.1382	0.0406768	0.0767862	0.0584737	0.217927	1.14821	1.06022	1.2435
DNP	genus	Streptococcus	4	Weighted median	0.0607628	0.0196195	0.00195448	0.0223086	0.0992169	1.06265	1.02256	1.10431
DNP	genus	Streptococcus	4	Inverse variance weighted	0.0539975	0.0272675	0.047671	0.00055324	0.107442	1.05548	1.00055	1.11343	1
DNP	genus	Streptococcus	4	Simple mode	0.0309395	0.0499482	0.579493	-0.066959	0.128838	1.03142	0.935234	1.13751
DNP	genus	Streptococcus	4	Weighted mode	0.0770429	0.0200666	0.0311631	0.0377122	0.116374	1.08009	1.03843	1.12342
DNP	genus	Eubacterium nodatum group	3	MR Egger	-0.0206039	0.0942497	0.862984	-0.205333	0.164126	0.979607	0.814376	1.17836
DNP	genus	Eubacterium nodatum group	3	Weighted median	0.0874641	0.0455135	0.0546412	-0.00174234	0.17667	1.0914	0.998259	1.19324
DNP	genus	Eubacterium nodatum group	3	Inverse variance weighted	0.0946007	0.0429754	0.0277163	0.010369	0.178832	1.09922	1.01042	1.19582	1
DNP	genus	Eubacterium nodatum group	3	Simple mode	0.184119	0.0935132	0.187801	0.000833075	0.367405	1.20216	1.00083	1.44398
DNP	genus	Eubacterium nodatum group	3	Weighted mode	0.0712794	0.0469858	0.268538	-0.0208129	0.163372	1.07388	0.979402	1.17747

## Sheet: S8
Supplementary table 8: Heterogeneity, pleiotropy and directional analyses of GM on diabetic microvascular complications
Exposure	Level	Outcome	Heterogeneity P for Cochran's Q	MRegger_intercept	Horizontal pleiotrophy P for Egger intercept	steiger_pval	MRPRESSO
DKD	genus	Eubacterium ventriosum group	0.247517	-0.0145936	0.27408	0.000503836	0.409
DKD	genus	Anaerofilum	0.354735	0.0077715	0.732031	0.00125154	0.534
DR	phylum	Verrucomicrobia	0.840439	0.00126422	0.850219	5.63545e-05	0.788
DR	class	Verrucomicrobiae	0.783261	0.00337666	0.622355	0.000165961	0.748
DR	family	Clostridiaceae1	0.346161	0.0017106	0.79998	0.00197977	0.422
DR	family	Family XIII	0.535485	0.0033124	0.566587	9.91858e-05	0.588
DR	family	Verrucomicrobiaceae	0.784448	0.0033417	0.625931	0.000162625	0.732
DR	genus	Faecalibacterium	0.586346	0.00497717	0.375973	4.36561e-05	0.668
DR	genus	Anaerofilum	0.709215	0.00230024	0.825317	0.00010858	0.774
DR	genus	Enterorhabdus	0.968362	-0.0117398	0.18324	1.97562e-06	0.939
DR	genus	Catenibacterium	0.609781	0.00662439	0.622334	0.000117825	0.669
DR	genus	Eisenbergiella	0.593171	0.00716161	0.476603	0.000117236	0.645
DR	genus	Eubacterium hallii group	0.193798	0.00748227	0.259859	0.00100676	0.239
DR	genus	Akkermansia	0.781012	0.00340207	0.619775	0.000173966	0.758
DR	genus	Veillonella	0.259846	-0.000860284	0.922371	0.000779987	0.328
DR	genus	Clostridium sensustricto1	0.261968	0.000591225	0.933372	0.00297942	0.294
DNP	order	NB1n	0.756172	-0.0325307	0.397698	0.000138923	0.719
DNP	genus	Ruminococcus2	0.118478	-0.00421992	0.901433	0.0232251	0.347
DNP	genus	Subdoligranulum	0.312089	0.0523399	0.400653	0.00502044	0.343
DNP	genus	Eubacterium coprostanoligenes group	0.531779	-0.000540507	0.870836	0.0269329	0.552
DNP	genus	Actinomyces	0.335245	-0.00433929	0.906754	0.000772925	0.467
DNP	genus	Streptococcus	0.0670816	-0.0393755	0.148377	0.0326486	0.306
DNP	genus	Eubacterium nodatum group	0.389325	0.0523399	0.400653	0.00502044	-
